# Supplementary material for: Peptidomics of enteroendocrine cells and characterisation of potential effects of a novel preprogastrin derived-peptide on glucose tolerance in lean mice
Source: Peptides. 2021 Jun;140:170532. doi: 10.1016/j.peptides.2021.170532 (PMC8121762; doi:10.1016/j.peptides.2021.170532)
Supplement: Supplementary file 3 [file mmc3.xlsx]

## Sheet: Supplementary table 2
Protein Accession	Peptide sequence	Unique	Mass	Peak area	Start	End	PTM					Supplementary table S2: Peptides matched in FACS purified murine EECs. Numbers in brackets within peptide sequences relate to the PTM matched. We recommend search the raw data files or the PEAKS search files for peptides with PTMs other than carbamidomethylations, amidation, acetylations, pyroglutamate residues.
P16014|SCG1_MOUSE	S.APVDNRDHNEEMVTRC(+57.02)IIEVLSNALSK.S	Y	3109.53	4770000	21	47	Carbamidomethylation
P16014|SCG1_MOUSE	A.PVDNRDHNEEMVTRC(+57.02)IIEVLSNALSK.S	Y	3038.49	694000	22	47	Carbamidomethylation
P16014|SCG1_MOUSE	R.ADQRVLTAEEKKELENLAAMDLELQKIAEKFSQR(-.98).G	Y	3943.08	2780000	643	676	Amidation
P16014|SCG1_MOUSE	R.ADQRVLTAEEKKELENLAAM(+15.99)DLELQKIAEKFSQR(-.98).G	Y	3959.08	1230000	643	676	Oxidation (M); Amidation
P16014|SCG1_MOUSE	R.LLRDPADASGTRWASSREDAGAPVEDSQGQTK.V	Y	3370.61	1380000	85	116
P16014|SCG1_MOUSE	K.SGKEVKGEEKGENQNSKFEVRLL.R	Y	2604.35	3320000	64	86
P16014|SCG1_MOUSE	R.SFARAPQLDLKRQYDGVAELDQLLHYR.K	Y	3201.67	1250000	588	614
P16014|SCG1_MOUSE	R.APQLDLKRQYDGVAELDQLLHY.R	Y	2584.33	385000	592	613
P16014|SCG1_MOUSE	R.LGALFNPYFDPLQWKNSDFE.K	Y	2400.14	28400000	516	535
P16014|SCG1_MOUSE	R.SHHLAHYRASEEEPEYGEESRSY.R	Y	2762.2	663000	333	355
P16014|SCG1_MOUSE	K.RLGALFNPYFDPLQWKNSDFE.K	Y	2556.24	1010000	515	535
P16014|SCG1_MOUSE	R.LGALFNPYFDPLQWKNSDFEK.R	Y	2528.24	2140000	516	536
P16014|SCG1_MOUSE	R.ADQRVLTAEEKKELENLAAMDLELQKIAEKFSQR.G	Y	3944.07	3840000	643	676
P16014|SCG1_MOUSE	R.QYDGVAELDQLLHYR.K	Y	1818.89	559000	600	614
P16014|SCG1_MOUSE	R.ADQRVLTAEEKKELENLAAMDLELQKIAEKFSQ.R	Y	3787.97	2350000	643	675
P16014|SCG1_MOUSE	K.KELENLAAMDLELQKIAEKFSQR(-.98).G	Y	2702.44	88100	654	676	Amidation
P16014|SCG1_MOUSE	R.ADQRVLTAEEKKELENLAAMDLELQKIAEKF.S	Y	3572.88	1910000	643	673
P16014|SCG1_MOUSE	R.APQLDLKRQYDGVAELDQLLHYR.K	Y	2740.43	302000	592	614
P16014|SCG1_MOUSE	R.LGALFNPYFDPLQWK.N	Y	1807.93	1080000	516	530
P16014|SCG1_MOUSE	L.TAEEKKELENLAAMDLELQKIAEKFSQR(-.98).G	Y	3260.71	NA	649	676	Amidation
P16014|SCG1_MOUSE	S.APVDNRDHNEEMVTRC(+57.02)IIEVLSNALSKS.S	Y	3196.56	465000	21	48	Carbamidomethylation
P16014|SCG1_MOUSE	G.ALFNPYFDPLQWKNSDFE.K	Y	2230.04	1160000	518	535
P16014|SCG1_MOUSE	R.SGSNKSSYEGHPLSEERRPSPKESKEADVATVR.L	Y	3613.77	4260000	295	327
P16014|SCG1_MOUSE	R.LLRDPADASGTRWASS.R	Y	1701.84	192000	85	100
P16014|SCG1_MOUSE	R.Q(-17.03)YDGVAELDQLLHYR.K	Y	1801.86	200000	600	614	Pyro-glu from Q
P16014|SCG1_MOUSE	F.NPYFDPLQWKNSDFE.K	Y	1898.85	1030000	521	535
P16014|SCG1_MOUSE	K.ARADQRVLTAEEKKELENLAAMDLELQKIAEKFSQR(-.98).G	Y	4170.22	3570000	641	676	Amidation
P16014|SCG1_MOUSE	R.NHPDSELESTANRHGEETEEERSYEGANGR.Q	Y	3399.46	6070000	386	415
P16014|SCG1_MOUSE	R.LLDEGHYPVRESPIDTAKR.Y	Y	2195.13	151000	438	456
P16014|SCG1_MOUSE	L.GALFNPYFDPLQWKNSDFE.K	Y	2287.06	765000	517	535
P16014|SCG1_MOUSE	S.APVDNRDHNEEM(+15.99)VTRC(+57.02)IIEVLSNALSK.S	Y	3125.52	579000	21	47	Oxidation (M); Carbamidomethylation
P16014|SCG1_MOUSE	R.Q(-17.03)YDGVAELDQLLHY.R	Y	1645.76	7290000	600	613	Pyro-glu from Q
P16014|SCG1_MOUSE	R.Q(-17.03)YDGVAELDQLLHYRK.K	Y	1929.96	1230000	600	615	Pyro-glu from Q
P16014|SCG1_MOUSE	L.AAMDLELQKIAEKFSQR(-.98).G	Y	1976.05	135000	660	676	Amidation
P16014|SCG1_MOUSE	R.Q(-17.03)YDGVAELDQLLHYRKK.A	Y	2058.05	160000	600	616	Pyro-glu from Q
P16014|SCG1_MOUSE	R.LGALFNPYFDPLQWKNSDFEKR.G	Y	2684.34	510000	516	537
P16014|SCG1_MOUSE	K.ELENLAAMDLELQKIAEKFSQ.R	Y	2419.23	3160000	655	675
P16014|SCG1_MOUSE	L.FNPYFDPLQWKNSDFE.K	Y	2045.92	3100000	520	535
P16014|SCG1_MOUSE	R.SFARAPQLDLKRQYDGVAELDQLLHY.R	Y	3045.57	6040000	588	613
P16014|SCG1_MOUSE	R.LGALFNPYFDPLQWKNSD.F	Y	2124.03	155000	516	533
P16014|SCG1_MOUSE	R.LLDEGHYPVRESPIDTA.K	Y	1910.94	4230000	438	454
P16014|SCG1_MOUSE	R.GNPDDSFLEDEGEDRNGVTLTEK.N	Y	2536.12	806000	538	560
P16014|SCG1_MOUSE	R.ADQRVLTAEEKKELENLAAMDLELQKIAEK.F	Y	3425.81	701000	643	672
P16014|SCG1_MOUSE	S.APVDNRDHNEEMVTRC(+57.02)IIEVLSNALSKSSVPTITPEC(+57.02)RQVLKKSGK.E	Y	5205.67	4340000	21	66	Carbamidomethylation
P16014|SCG1_MOUSE	K.ELENLAAMDLELQKIAEKFSQR(-.98).G	Y	2574.35	138000	655	676	Amidation
P16014|SCG1_MOUSE	P.VDNRDHNEEMVTRC(+57.02)IIEVLSNALSK.S	Y	2941.44	188000	23	47	Carbamidomethylation
P16014|SCG1_MOUSE	F.ARAPQLDLKRQYDGVAELDQLLHYR.K	Y	2967.57	1310000	590	614
P16014|SCG1_MOUSE	R.VLTAEEKKELENLAAMDLELQKIAEKFSQR(-.98).G	Y	3472.86	1000000	647	676	Amidation
P16014|SCG1_MOUSE	K.RLLDEGHYPVRESPIDTAK.R	Y	2195.13	120000	437	455
P16014|SCG1_MOUSE	L.LDEGHYPVRESPIDTAK.R	Y	1925.95	40700	439	455
P16014|SCG1_MOUSE	R.VLTAEEKKELENLAAMDLELQKIAEKFSQR.G	Y	3473.84	2190000	647	676
P16014|SCG1_MOUSE	R.SGSNKSSYEGHPLSEERRPSPKESKEADVATVRLGE.K	Y	3912.92	7280000	295	330
P16014|SCG1_MOUSE	A.AMDLELQKIAEKFSQR(-.98).G	Y	1905.01	110000	661	676	Amidation
P16014|SCG1_MOUSE	L.KRQYDGVAELDQLLHY.R	Y	1946.98	199000	598	613
P16014|SCG1_MOUSE	R.LLRDPADASGTRWASSR.E	Y	1857.94	290000	85	101
P16014|SCG1_MOUSE	K.RQYDGVAELDQLLHYR.K	Y	1974.99	74900	599	614
P16014|SCG1_MOUSE	A.KRYPQSKWQEQEKNYL.N	Y	2124.08	535000	455	470
P16014|SCG1_MOUSE	K.SSYEGHPLSEERRPSPKESKEADVATVRLGE.K	Y	3439.7	71700	300	330
P16014|SCG1_MOUSE	R.VLTAEEKKELENLAAMDLELQKIAEKF.S	Y	3102.65	1530000	647	673
P16014|SCG1_MOUSE	N.HPDSELESTANRHGEETEEERSYEGANGR.Q	Y	3285.42	728000	387	415
P16014|SCG1_MOUSE	R.SFARAPQLDLKR.Q	Y	1400.79	501000	588	599
P16014|SCG1_MOUSE	S.APVDNRDHNEEMVTRC(+57.02)IIEVLSNALSKSSVPTITPEC(+57.02)RQVLKKSGKEVKGEEKGENQNSKFEV.R	Y	7137.59	11000000	21	83	Carbamidomethylation
P16014|SCG1_MOUSE	R.QYDGVAELDQLLHYRKKA.D	Y	2146.12	1050000	600	617
P16014|SCG1_MOUSE	K.ELENLAAM(+15.99)DLELQKIAEKFSQR(-.98).G	Y	2590.34	54300	655	676	Oxidation (M); Amidation
P16014|SCG1_MOUSE	K.SGKEVKGEEKGENQNSKFEVRL.L	Y	2491.27	771000	64	85
P16014|SCG1_MOUSE	R.Q(-17.03)YDGVAELDQLLHYRKKA.D	Y	2129.09	1920000	600	617	Pyro-glu from Q
P16014|SCG1_MOUSE	R.LGALFNPYFDPLQW.K	Y	1679.83	1140000	516	529
P16014|SCG1_MOUSE	S.APVDNRDHNEEMVTRC(+57.02)IIEVLSNALSKSSVPTITPEC(+57.02)RQVLKKSGKEVK.G	Y	5561.88	4330000	21	69	Carbamidomethylation
P16014|SCG1_MOUSE	R.LLDEGHYPVRESPIDTAK.R	Y	2039.03	252000	438	455
P16014|SCG1_MOUSE	R.NHPDSELESTANRHGEETEEER.S	Y	2565.1	543000	386	407
P16014|SCG1_MOUSE	P.Q(-17.03)LDLKRQYDGVAELDQLLHY.R	Y	2399.21	146000	594	613	Pyro-glu from Q
P16014|SCG1_MOUSE	R.GREPGAHSALDTREEKRLLDEGHYPVR.E	Y	3087.56	147000	421	447
P16014|SCG1_MOUSE	I.TEKRKRLGALFNPYFDPLQWKNSDFE.K	Y	3198.62	75700	510	535
P16014|SCG1_MOUSE	R.NHPDSELESTANRHGEETEEERSYEGANGRQHRGR.G	Y	4033.8	2230000	386	420
P16014|SCG1_MOUSE	R.DPADASGTRWASSREDAGAPVEDSQGQTK.V	Y	2988.34	1170000	88	116
P16014|SCG1_MOUSE	R.QYDGVAELDQLLHY.R	Y	1662.79	2500000	600	613
P16014|SCG1_MOUSE	Y.FDPLQWKNSDFE.K	Y	1524.69	1890000	524	535
P16014|SCG1_MOUSE	K.SSVPTITPEC(+57.02)RQVLKKSGKEVKGEEKGENQNSKFEVR.L	Y	4202.18	823000	48	84	Carbamidomethylation
P16014|SCG1_MOUSE	L.AAMDLELQKIAEKFSQR.G	Y	1977.04	413000	660	676
P16014|SCG1_MOUSE	R.LLRDPADASGTRWA.S	Y	1527.78	342000	85	98
P16014|SCG1_MOUSE	R.ADQRVLTAEEKKELENLAAMDLELQK.I	Y	2984.55	284000	643	668
P16014|SCG1_MOUSE	L.SEERRPSPKESKEADVATVRLGE.K	Y	2569.31	197000	308	330
P16014|SCG1_MOUSE	R.LLDEGHYPVRESPIDTAKRY.P	Y	2358.2	56000	438	457
P16014|SCG1_MOUSE	R.NHPDSELESTANRHGEETEEERSYEGANGRQH.R	Y	3664.58	2270000	386	417
P16014|SCG1_MOUSE	S.APVDNRDHNEEMVTRC(+57.02)IIEVLSNALSKSSVPTITPEC(+57.02)RQVLKKSGKEVKGEEKGENQNSKFEVR.L	Y	7293.69	7680000	21	84	Carbamidomethylation
P16014|SCG1_MOUSE	A.EEKKELENLAAMDLELQKIAEKFSQR(-.98).G	Y	3088.62	349000	651	676	Amidation
P16014|SCG1_MOUSE	R.SFARAPQLDL.K	Y	1116.59	33800000	588	597
P16014|SCG1_MOUSE	R.LLRDPADASGTRWASSRE.D	Y	1986.99	103000	85	102
P16014|SCG1_MOUSE	P.ADASGTRWASSREDAGAPVEDSQGQTK.V	Y	2776.26	87600	90	116
P16014|SCG1_MOUSE	L.KRQYDGVAELDQLLHYR.K	Y	2103.09	378000	598	614
P16014|SCG1_MOUSE	K.GEEKGENQNSKFEVRLLRDPADASGTRW.A	Y	3188.56	300000	70	97
P16014|SCG1_MOUSE	R.GREPGAHSALDTREEKRLLD.E	Y	2249.15	138000	421	440
P16014|SCG1_MOUSE	R.EDAGAPVEDSQGQTKVGNEKWTEGGGHSR.E	Y	3025.38	278000	102	130
P16014|SCG1_MOUSE	K.SSYEGHPLSEERRPSPKESKEADVATVR.L	Y	3140.55	112000	300	327
P16014|SCG1_MOUSE	R.SFARAPQLDLKRQYDGVAELDQLLHYRKKA.D	Y	3528.9	2070000	588	617
P16014|SCG1_MOUSE	R.QYDGVAELDQLLHYRK.K	Y	1946.98	664000	600	615
P16014|SCG1_MOUSE	K.RQYDGVAELDQLLHY.R	Y	1818.89	113000	599	613
P16014|SCG1_MOUSE	R.DHNEEMVTRC(+57.02)IIEVLSNALSK.S	Y	2457.2	348000	27	47	Carbamidomethylation
P16014|SCG1_MOUSE	S.APVDNRDHNEEMVTRC(+57.02)IIEVL.S	Y	2509.21	1360000	21	41	Carbamidomethylation
P16014|SCG1_MOUSE	S.APVDNRDHNEEMVTRC(+57.02)IIEVLSNALS.K	Y	2981.43	1860000	21	46	Carbamidomethylation
P16014|SCG1_MOUSE	A.AMDLELQKIAEKFSQR.G	Y	1906	201000	661	676
P16014|SCG1_MOUSE	D.LELQKIAEKFSQR.G	Y	1588.89	379000	664	676
P16014|SCG1_MOUSE	R.SFARAPQLDLK.R	Y	1244.69	742000	588	598
P16014|SCG1_MOUSE	R.NHPDSELESTANRHGEETEEERSYEGANGRQHR.G	Y	3820.68	4960000	386	418
P16014|SCG1_MOUSE	A.EEKKELENLAAM(+15.99)DLELQKIAEKFSQR(-.98).G	Y	3104.62	89000	651	676	Oxidation (M); Amidation
P16014|SCG1_MOUSE	G.ALFNPYFDPLQWKNSD.F	Y	1953.93	110000	518	533
P16014|SCG1_MOUSE	R.LLDEGHYPVRESPIDTAKRYPQSK.W	Y	2798.44	582000	438	461
P16014|SCG1_MOUSE	R.GNPDDSFLEDEGEDR.N	Y	1693.67	3780000	538	552
P16014|SCG1_MOUSE	L.KRQYDGVAELDQLLHYRKK.A	Y	2359.28	177000	598	616
P16014|SCG1_MOUSE	G.ALFNPYFDPLQWKNSDFEK.R	Y	2358.13	439000	518	536
P16014|SCG1_MOUSE	S.APVDNRDHNEEMVTRC(+57.02)IIEVLSNALSKSSVPTITPEC(+57.02)RQVLKK.S	Y	4933.52	4960000	21	63	Carbamidomethylation
P16014|SCG1_MOUSE	S.APVDNRDHNEEMVTRC(+57.02)IIEVLSNALSKSSVPTITPEC(+57.02)RQVL.K	Y	4677.33	2560000	21	61	Carbamidomethylation
P16014|SCG1_MOUSE	S.FARAPQLDLKR.Q	Y	1313.76	72800	589	599
P16014|SCG1_MOUSE	R.SFARAPQLDLKRQYDGVAELDQLLHYRKK.A	Y	3457.86	422000	588	616
P16014|SCG1_MOUSE	S.APVDNRDHNEEMVTRC(+57.02)IIEVLSNAL.S	Y	2894.4	3640000	21	45	Carbamidomethylation
P16014|SCG1_MOUSE	L.TAEEKKELENLAAMDLELQKIAEKFSQ.R	Y	3105.59	348000	649	675
P16014|SCG1_MOUSE	D.GVAELDQLLHYRKK.A	Y	1668.93	255000	603	616
P16014|SCG1_MOUSE	N.DEKARADQRVLTAEEKKELENLAAMDLELQKIAEKFSQR(-.98).G	Y	4542.39	1720000	638	676	Amidation
P16014|SCG1_MOUSE	N.PYFDPLQWKNSD.F	Y	1508.69	129000	522	533
P16014|SCG1_MOUSE	S.APVDNRDHNEEMVTRC(+57.02)IIEVLSN.A	Y	2710.28	556000	21	43	Carbamidomethylation
P16014|SCG1_MOUSE	R.KRLGALFNPYFDPLQWKNSDFE.K	Y	2684.34	399000	514	535
P16014|SCG1_MOUSE	R.SFARAPQLDLKRQYDGVAELDQLLHYRK.K	Y	3329.76	1490000	588	615
P16014|SCG1_MOUSE	R.LLRDPADASGTRW.A	Y	1456.74	1060000	85	97
P16014|SCG1_MOUSE	F.ARAPQLDLKRQYDGVAELDQLLHY.R	Y	2811.47	99400	590	613
P16014|SCG1_MOUSE	Y.DGVAELDQLLHY.R	Y	1371.67	614000	602	613
P16014|SCG1_MOUSE	K.SSVPTITPEC(+57.02)RQVLKKSGK.E	Y	2114.15	1300000	48	66	Carbamidomethylation
P16014|SCG1_MOUSE	R.SFARAPQLDLKRQYD.G	Y	1806.94	1510000	588	602
P16014|SCG1_MOUSE	K.ADEFPDFYDSEEQMGPHQEANDEKAR.A	Y	3054.26	408000	617	642
P16014|SCG1_MOUSE	D.GVAELDQLLHYRK.K	Y	1540.84	51100	603	615
P16014|SCG1_MOUSE	R.LGALFNPYFDPLQWKN.S	Y	1921.97	121000	516	531
P16014|SCG1_MOUSE	K.GEEKGENQNSKFEVRLL.R	Y	1976	146000	70	86
P16014|SCG1_MOUSE	K.VGNEKWTEGGGHSREGVDDQESLRPSNQQASK.E	Y	3481.62	1000000	117	148
P16014|SCG1_MOUSE	Q.YDGVAELDQLLHY.R	Y	1534.73	51600	601	613
P16014|SCG1_MOUSE	R.YPQSKWQEQEKNYL.N	Y	1839.88	266000	457	470
P16014|SCG1_MOUSE	R.GREPGAHSALDTREEKRLLDEGHYPVRESPIDTAK.R	Y	3928.98	1060000	421	455
P16014|SCG1_MOUSE	S.EERRPSPKESKEADVATVRLGE.K	Y	2482.28	171000	309	330
P16014|SCG1_MOUSE	K.SSVPTITPEC(+57.02)RQVLKK.S	Y	1842	1170000	48	63	Carbamidomethylation
P16014|SCG1_MOUSE	R.GRGREPGAHSALDTREEKRLLDEGHYPV.R	Y	3144.58	443000	419	446
P16014|SCG1_MOUSE	E.SREEVRFPDRQYEPYPITEKRK.R	Y	2822.45	145000	493	514
P16014|SCG1_MOUSE	K.RKRLGALFNPYFDPLQWKNSDFE.K	Y	2840.44	749000	513	535
P16014|SCG1_MOUSE	A.AMDLELQKIAEKF.S	Y	1534.81	228000	661	673
P16014|SCG1_MOUSE	R.NHPDSELESTANRHGEETEEERSY.E	Y	2815.19	549000	386	409
P16014|SCG1_MOUSE	R.LLDEGHYPVRESPI.D	Y	1623.83	141000	438	451
P16014|SCG1_MOUSE	D.GVAELDQLLHY.R	Y	1256.64	407000	603	613
P16014|SCG1_MOUSE	L.LRDPADASGTRWASSREDAGAPVEDSQGQTK.V	Y	3257.53	144000	86	116
P16014|SCG1_MOUSE	H.SALDTREEKRLLDEGHYPVRESPIDTAK.R	Y	3224.64	109000	428	455
P16014|SCG1_MOUSE	R.GRGREPGAHSALDTREEKRLLDEGHYPVR.E	Y	3300.68	129000	419	447
P16014|SCG1_MOUSE	R.LLDEGHYPVR.E	Y	1197.61	232000	438	447
P16014|SCG1_MOUSE	R.SFARAPQLDLKRQY.D	Y	1691.91	176000	588	601
P16014|SCG1_MOUSE	E.KRLLDEGHYPVRESPIDTAK.R	Y	2323.23	235000	436	455
P16014|SCG1_MOUSE	A.DQRVLTAEEKKELENLAAMDLELQKIAEKFSQR(-.98).G	Y	3872.05	364000	644	676	Amidation
P16014|SCG1_MOUSE	R.GLQYRGRGSEEDRAPRPR.S	Y	2099.07	2630000	357	374
P16014|SCG1_MOUSE	E.EVRFPDRQYEPYPITE.K	Y	2037.98	3310000	496	511
P16014|SCG1_MOUSE	K.EADVATVRLGE.K	Y	1158.59	1120000	320	330
P16014|SCG1_MOUSE	D.GVAELDQLLHYR.K	Y	1412.74	916000	603	614
P16014|SCG1_MOUSE	R.SGSNKSSYEGHPLSEERRPSPKESKEADVA.T	Y	3257.55	1830000	295	324
P16014|SCG1_MOUSE	E.QLGPEESREEVRFPDRQYEPYPITE.K	Y	3063.46	3150000	487	511
P16014|SCG1_MOUSE	K.ESKEADVATVRLGE.K	Y	1502.76	1420000	317	330
P16014|SCG1_MOUSE	R.LLDEGHYPV.R	Y	1041.51	16000000	438	446
P16014|SCG1_MOUSE	R.EGVDDQESLRPSNQQASKEAKIYHSEERVGKER.E	Y	3798.85	381000	131	163
P16014|SCG1_MOUSE	W.ASSREDAGAPVEDSQGQTKVGNEKWTEGGGHSR.E	Y	3426.58	177000	98	130
P16014|SCG1_MOUSE	R.EGVDDQESLRPSNQQASKEAKIYHSEER.V	Y	3229.52	440000	131	158
P16014|SCG1_MOUSE	E.Q(-17.03)LGPEESREEVRFPDRQYEPYPITEK.R	Y	3174.53	50700	487	512	Pyro-glu from Q
P16014|SCG1_MOUSE	K.SSVPTITPEC(+57.02)RQVLKKSGKEVKGEEK.G	Y	2913.56	336000	48	73	Carbamidomethylation
P16014|SCG1_MOUSE	R.EEKRLLDEGHYPVRESPIDTAK.R	Y	2581.31	284000	434	455
P16014|SCG1_MOUSE	G.RSGSNKSSYEGHPLSEERRPSPKESKEADVATVRLGE.K	Y	4069.02	820000	294	330
P16014|SCG1_MOUSE	D.SELESTANRHGEETEEERSYEGANGR.Q	Y	2936.28	114000	390	415
P16014|SCG1_MOUSE	K.SSVPTITPEC(+57.02)RQVLKKSGKEVK.G	Y	2470.36	564000	48	69	Carbamidomethylation
P16014|SCG1_MOUSE	F.PDRQYEPYPITE.K	Y	1506.7	317000	500	511
P16014|SCG1_MOUSE	K.GEEKGENQNSKFEVRLLRDPADASGTR.W	Y	3002.48	530000	70	96
P16014|SCG1_MOUSE	K.ARADQRVLTAEEKKELENLAAMDLELQKIAEKFSQR.G	Y	4171.21	676000	641	676
P16014|SCG1_MOUSE	E.SREEVRFPDRQYEPYPITE.K	Y	2410.16	1360000	493	511
P16014|SCG1_MOUSE	S.APVDNRDHNEEMVTRC(+57.02)IIEVLSNALSKSSVPTITPEC(+57.02)RQVLKKSGKEVKGEEK.G	Y	6005.08	NA	21	73	Carbamidomethylation
P16014|SCG1_MOUSE	A.PVDNRDHNEEMVTRC(+57.02)IIEVLSNALSKSSVPTITPEC(+57.02)RQVLKKSGKEVKGEEKGENQNSKFEV.R	Y	7066.55	1940000	22	83	Carbamidomethylation
P16014|SCG1_MOUSE	R.DPADASGTRWASSREDAGAPVEDSQGQTKVGNEKWTEGGGHSR.E	Y	4483.04	299000	88	130
P16014|SCG1_MOUSE	R.APQLDLKRQYDGVAELDQLLHYRK.K	Y	2868.52	638000	592	615
P16014|SCG1_MOUSE	R.NHPDSELESTANRHG.E	Y	1662.73	68700	386	400
P16014|SCG1_MOUSE	L.GPEESREEVRFPDRQYEPYPITEKRKR.L	Y	3390.71	249000	489	515
P16014|SCG1_MOUSE	R.C(+57.02)IIEVLSNALSK.S	Y	1345.73	87500	36	47	Carbamidomethylation
P16014|SCG1_MOUSE	F.DPLQWKNSDFE.K	Y	1377.62	61800	525	535
P16014|SCG1_MOUSE	E.KRLLDEGHYPVRESPIDTA.K	Y	2195.13	753000	436	454
P16014|SCG1_MOUSE	N.PYFDPLQWKNSDFE.K	Y	1784.8	958000	522	535
P16014|SCG1_MOUSE	T.AEEKKELENLAAMDLELQKIAEKFSQR(-.98).G	Y	3159.66	142000	650	676	Amidation
P16014|SCG1_MOUSE	R.ASEEEPEYGEESRSY.R	Y	1760.7	859000	341	355
P16014|SCG1_MOUSE	K.EVKGEEKGENQNSKFEVRLLRDPADASGTR.W	Y	3358.69	285000	67	96
P16014|SCG1_MOUSE	R.LLDEGHYPVRES.P	Y	1413.69	1450000	438	449
P16014|SCG1_MOUSE	R.EEVRFPDRQYEPYPITE.K	Y	2167.02	2090000	495	511
P16014|SCG1_MOUSE	A.PVDNRDHNEEMVTRC(+57.02)IIEVLSNAL.S	Y	2823.36	936000	22	45	Carbamidomethylation
P16014|SCG1_MOUSE	R.LLRDPADASGTRWASSREDAGAPVEDSQGQTKVGNEKWTEGGGHSR.E	Y	4865.31	497000	85	130
P16014|SCG1_MOUSE	R.SHHLAHYRASEEEPEYGEESRSYR.G	Y	2918.3	260000	333	356
P16014|SCG1_MOUSE	L.LDEGHYPVRESPIDTA.K	Y	1797.85	160000	439	454
P16014|SCG1_MOUSE	R.GNPDDSFLEDEGEDRNGV.T	Y	1963.8	278000	538	555
P16014|SCG1_MOUSE	R.APQLDLKRQYDGVAELDQLLHYRKKA.D	Y	3067.66	102000	592	617
P16014|SCG1_MOUSE	R.SGSNKSSYEGHPLSEERRPSPKESKEADVATVRLGEK.R	Y	4041.02	1590000	295	331
P16014|SCG1_MOUSE	E.SPIDTAKRYPQSKWQEQE.K	Y	2190.07	67900	449	466
P16014|SCG1_MOUSE	R.LGALFNPYFDPLQWKNSDFEKRGNPDD.S	Y	3182.51	381000	516	542
P16014|SCG1_MOUSE	R.SGSNKSSYEGHPLSEERRPSPKESKEADVATVRLGEKR.S	Y	4197.12	570000	295	332
P16014|SCG1_MOUSE	R.NHPDSELESTANRHGEETEEERSYEGANGRQHRGRGREPGAHSALDTREE.K	Y	5639.55	1000000	386	435
P16014|SCG1_MOUSE	N.HPDSELESTANRHGEETEEERSYEGANGRQHR.G	Y	3706.63	940000	387	418
P16014|SCG1_MOUSE	L.Q(-17.03)KIAEKFSQR(-.98).G	Y	1215.67	115000	667	676	Pyro-glu from Q; Amidation
P16014|SCG1_MOUSE	R.PSPKESKEADVATVRLGE.K	Y	1911.99	410000	313	330
P16014|SCG1_MOUSE	L.TAEEKKELENLAAMD.L	Y	1690.81	358000	649	663
P16014|SCG1_MOUSE	R.SGSNKSSYEGHPLSEERRPSPKESKEADVATV.R	Y	3457.67	3020000	295	326
P16014|SCG1_MOUSE	R.DPADASGTRWASSREDAGAPVE.D	Y	2244	341000	88	109
P16014|SCG1_MOUSE	G.ALFNPYFDPLQWK.N	Y	1637.82	233000	518	530
P16014|SCG1_MOUSE	G.ALFNPYFDPLQWKN.S	Y	1751.87	180000	518	531
P16014|SCG1_MOUSE	R.GNPDDSFLEDEGEDRNGVTLTE.K	Y	2408.03	648000	538	559
P16014|SCG1_MOUSE	R.FPDRQYEPYPITE.K	Y	1653.77	1740000	499	511
P16014|SCG1_MOUSE	N.HPDSELESTANRHGEETEEERSYEGANGRQH.R	Y	3550.53	385000	387	417
P16014|SCG1_MOUSE	D.LELQKIAEKF.S	Y	1217.7	689000	664	673
P16014|SCG1_MOUSE	E.EQLGPEESREEVRFPDRQYEPYPITE.K	Y	3192.5	752000	486	511
P16014|SCG1_MOUSE	F.ARAPQLDLKRQYDGVAELDQLLHYRKK.A	Y	3223.76	284000	590	616
P16014|SCG1_MOUSE	K.SSYEGHPLSEERRPSPKESKEADVATVRLGEK.R	Y	3567.79	93700	300	331
P16014|SCG1_MOUSE	L.GPEESREEVRFPDRQYEPYPITE.K	Y	2822.31	186000	489	511
P16014|SCG1_MOUSE	K.ADEFPDFYD.S	Y	1117.42	612000	617	625
P16014|SCG1_MOUSE	R.GNPDDSFLEDEGEDRNGVTL.T	Y	2177.93	1830000	538	557
P16014|SCG1_MOUSE	R.EPGAHSALDTREEKRLLD.E	Y	2036.03	84800	423	440
P16014|SCG1_MOUSE	P.VDNRDHNEEMVTRC(+57.02)IIEVLSNAL.S	Y	2726.31	186000	23	45	Carbamidomethylation
P16014|SCG1_MOUSE	R.SGSNKSSYEGHPLSEERRPSPK.E	Y	2428.17	433000	295	316
P16014|SCG1_MOUSE	S.FARAPQLDL.K	Y	1029.56	278000	589	597
P16014|SCG1_MOUSE	R.EEKRLLDEGHYPVRESPIDTA.K	Y	2453.22	995000	434	454
P16014|SCG1_MOUSE	R.YPQSKWQEQE.K	Y	1321.59	955000	457	466
P16014|SCG1_MOUSE	R.RPFSEDVNWGYE.K	Y	1497.65	1500000	574	585
P16014|SCG1_MOUSE	D.LELQKIAEKFSQR(-.98).G	Y	1587.91	101000	664	676	Amidation
P16014|SCG1_MOUSE	E.GHYPVRESPIDTAKRY.P	Y	1887.96	71000	442	457
P16014|SCG1_MOUSE	A.HSALDTREEKRLLD.E	Y	1681.87	40600	427	440
P16014|SCG1_MOUSE	R.SEESQEREYKRNHPDSELESTANRHGEETEEERSYEGANGR.Q	Y	4821.11	154000	375	415
P16014|SCG1_MOUSE	E.SPIDTAKRYPQSKWQEQEK.N	Y	2318.17	268000	449	467
P16014|SCG1_MOUSE	A.PVDNRDHNEEMVTRC(+57.02)IIEVLSNALSKSSVPTITPEC(+57.02)RQVLKKSGKEVK.G	Y	5490.84	845000	22	69	Carbamidomethylation
P16014|SCG1_MOUSE	R.GREPGAHSALDTREEKRLLDEGHYPV.R	Y	2931.46	536000	421	446
P16014|SCG1_MOUSE	R.NHPDSELESTANRHGEETEEERSYE.G	Y	2944.23	331000	386	410
P16014|SCG1_MOUSE	K.RLGALFNPYFDPLQWKNSDFEK.R	Y	2684.34	364000	515	536
P16014|SCG1_MOUSE	R.NHPDSELESTANRHGEETEEERSYEGA.N	Y	3072.29	96200	386	412
P16014|SCG1_MOUSE	R.QYEPYPITE.K	Y	1138.52	760000	503	511
P16014|SCG1_MOUSE	R.GREPGAHSALDTREEKRLL.D	Y	2134.12	237000	421	439
P16014|SCG1_MOUSE	R.NHPDSELESTANRHGEETEEERSYEGANGRQHRGRGREPGAHSALDT.R	Y	5225.36	13500000	386	432
P16014|SCG1_MOUSE	M.DLELQKIAEKFSQR(-.98).G	Y	1702.94	16100	663	676	Amidation
P16014|SCG1_MOUSE	A.LFNPYFDPLQWKNSDFE.K	Y	2159	202000	519	535
P16014|SCG1_MOUSE	E.EVRFPDRQYEPYPITEKRK.R	Y	2450.27	136000	496	514
P16014|SCG1_MOUSE	S.REEVRFPDRQYEPYPITE.K	Y	2323.12	273000	494	511
P16014|SCG1_MOUSE	P.Q(-17.03)LDLKRQYDGVAELDQLLHYR.K	Y	2555.31	240000	594	614	Pyro-glu from Q
P16014|SCG1_MOUSE	F.PDRQYEPYPITEKRKR.L	Y	2075.09	8200	500	515
P16014|SCG1_MOUSE	R.APQLDLKRQYDGVAELDQLLHYRKK.A	Y	2996.62	234000	592	616
P16014|SCG1_MOUSE	N.PYFDPLQWKN.S	Y	1306.63	30400	522	531
P16014|SCG1_MOUSE	Y.HSEERVGKEREKEEGKIYPMGEHREDAGEE.K	Y	3539.63	319000	154	183
P16014|SCG1_MOUSE	F.SEDVNWGYE.K	Y	1097.43	381000	577	585
P16014|SCG1_MOUSE	S.APVDNRDHNEEMVTRC(+57.02)IIEVLSNALSKSSVPTITPEC(+57.02)R.Q	Y	4337.12	1230000	21	58	Carbamidomethylation
P16014|SCG1_MOUSE	Q.EEQLGPEESREEVRFPDRQYEPYPITE.K	Y	3321.54	541000	485	511
P16014|SCG1_MOUSE	D.PLQWKNSDFE.K	Y	1262.59	26400	526	535
P16014|SCG1_MOUSE	L.RDPADASGTRWASSREDAGAPVEDSQGQTK.V	Y	3144.45	130000	87	116
P16014|SCG1_MOUSE	L.SNALSKSSVPTITPEC(+57.02)RQVL.K	Y	2186.14	218000	42	61	Carbamidomethylation
P16014|SCG1_MOUSE	R.GREPGAHSALDTREEKRLLDEGHYPVRESPIDTA.K	Y	3800.88	747000	421	454
P16014|SCG1_MOUSE	G.ALFNPYFDPLQW.K	Y	1509.73	299000	518	529
P16014|SCG1_MOUSE	H.RGRGREPGAHSALDTREEKRLLD.E	Y	2618.37	2010000	418	440
P16014|SCG1_MOUSE	R.EGVDDQESLRPSNQQASKEAKIY.H	Y	2591.25	662000	131	153
P16014|SCG1_MOUSE	P.LSEERRPSPKESKEADVATVRLGE.K	Y	2682.39	70700	307	330
P16014|SCG1_MOUSE	A.PVDNRDHNEEM(+15.99)VTRC(+57.02)IIEVLSNALSK.S	Y	3054.49	47400	22	47	Oxidation (M); Carbamidomethylation
P16014|SCG1_MOUSE	S.PIDTAKRYPQSKWQEQEKNYL.N	Y	2621.32	381000	450	470
P16014|SCG1_MOUSE	K.RLGALFNPYFDPLQWKNSD.F	Y	2280.13	421000	515	533
P16014|SCG1_MOUSE	N.HPDSELESTANRHGEETEEERSYEGANGRQHRGRGREPGAHSALDTREE.K	Y	5525.51	NA	387	435
P16014|SCG1_MOUSE	E.ADVATVRLGE.K	Y	1029.55	471000	321	330
P16014|SCG1_MOUSE	R.GREPGAHSALDTREEKRLLDEGHYPVRES.P	Y	3303.63	169000	421	449
P16014|SCG1_MOUSE	R.HHHGRSGSNKSSYEGHPLSEERRPSPKESKEADVATVRLGE.K	Y	4537.22	1280000	290	330
P16014|SCG1_MOUSE	L.TAEEKKELENLAAMDLELQKIAEKF.S	Y	2890.5	131000	649	673
P16014|SCG1_MOUSE	E.GEEGEEGEEGEEGEEDSASEVTKRRPR.H	Y	2976.28	81800	263	289
P16014|SCG1_MOUSE	E.DVNWGYE.K	Y	881.356	280000	579	585
P16014|SCG1_MOUSE	R.SGSNKSSYEGHPLSEERRPSPKESKEADVATVRL.G	Y	3726.86	650000	295	328
P16014|SCG1_MOUSE	K.GENQNSKFEVRLL.R	Y	1532.79	201000	74	86
P16014|SCG1_MOUSE	K.SSVPTITPEC(+57.02)RQVLKKSGKEVKGEEKGENQNSKFEV.R	Y	4046.07	2450000	48	83	Carbamidomethylation
P16014|SCG1_MOUSE	K.SSVPTITPEC(+57.02)RQVLK.K	Y	1713.91	691000	48	62	Carbamidomethylation
P16014|SCG1_MOUSE	R.ESPIDTAKRYPQSKWQEQEK.N	Y	2447.21	152000	448	467
P16014|SCG1_MOUSE	L.DEGHYPVRESPIDTA.K	Y	1684.77	585000	440	454
P16014|SCG1_MOUSE	E.KRLLDEGHYPVRESPID.T	Y	2023.05	276000	436	452
P16014|SCG1_MOUSE	R.NHPDSELESTANRHGEETEEE.R	Y	2409	2270000	386	406
P16014|SCG1_MOUSE	R.GRGREPGAHSALDTREEKRLLD.E	Y	2462.27	47900	419	440
P16014|SCG1_MOUSE	R.APQLDLKRQYD.G	Y	1345.7	858000	592	602
P16014|SCG1_MOUSE	D.SFLEDEGEDRNGVTL.T	Y	1679.76	100000	543	557
P16014|SCG1_MOUSE	Y.EGHPLSEERRPSPKESKEADVATVRLGE.K	Y	3102.57	58900	303	330
P16014|SCG1_MOUSE	R.DHNEEMVTRC(+57.02)IIEVLSNALSKSSVPTITPEC(+57.02)RQVL.K	Y	4025	259000	27	61	Carbamidomethylation
P16014|SCG1_MOUSE	D.PADASGTRWASSREDAGAPVEDSQGQTK.V	Y	2873.32	6090	89	116
P16014|SCG1_MOUSE	R.KKADEFPDFYD.S	Y	1373.61	32300	615	625
P16014|SCG1_MOUSE	D.LELQKIAE.K	Y	942.539	102000	664	671
P16014|SCG1_MOUSE	F.NPYFDPLQWKNSD.F	Y	1622.74	52400	521	533
P16014|SCG1_MOUSE	A.PVDNRDHNEEMVTRC(+57.02)IIEVLSNALSKSSVPTITPEC(+57.02)RQVLKKSGK.E	Y	5134.63	826000	22	66	Carbamidomethylation
P16014|SCG1_MOUSE	V.AELDQLLHY.R	Y	1100.55	55900	605	613
P16014|SCG1_MOUSE	R.LGALFNPYFDPLQ.W	Y	1493.76	149000	516	528
P16014|SCG1_MOUSE	K.ADEFPDFYDSEEQMGPHQEANDEKARADQRVLTAEEKKELENLAAMDLELQKIAEKFSQR(-.98).G	Y	6979.33	NA	617	676	Amidation
P16014|SCG1_MOUSE	R.PFSEDVNWGYE.K	Y	1341.55	68800	575	585
P16014|SCG1_MOUSE	R.SFARAPQLDLKRQYDGVAELDQLL.H	Y	2745.44	449000	588	611
P16014|SCG1_MOUSE	S.SYEGHPLSEERRPSPKESKEADVATVRLGE.K	Y	3352.66	36200	301	330
P16014|SCG1_MOUSE	R.LLRDPADASGTRWASSREDAGAPVEDSQGQT.K	Y	3242.52	100000	85	115
P16014|SCG1_MOUSE	E.VRFPDRQYEPYPITE.K	Y	1908.94	401000	497	511
P16014|SCG1_MOUSE	K.IYHSEERVGKEREKEEGKIYPMGEHREDAGEE.K	Y	3815.78	1470000	152	183
P16014|SCG1_MOUSE	F.NPYFDPLQW.K	Y	1178.54	69500	521	529
P16014|SCG1_MOUSE	E.Q(-17.03)LGPEESREEVRFPDRQYEPYPITE.K	Y	3046.43	2720000	487	511	Pyro-glu from Q
P16014|SCG1_MOUSE	R.NHPDSELESTANRHGEETEEERSYEGAN.G	Y	3186.34	146000	386	413
P16014|SCG1_MOUSE	H.SALDTREEKRLLDEGHYPVRESPIDTA.K	Y	3096.55	173000	428	454
P16014|SCG1_MOUSE	R.LLDEGHYPVRESPID.T	Y	1738.85	457000	438	452
P16014|SCG1_MOUSE	R.SFARAPQLDLKRQYDGVAELDQLLH.Y	Y	2882.5	251000	588	612
P16014|SCG1_MOUSE	Y.HSEERVGKEREKEEGKIYPMGEHREDAGEEKKHIEDSGEKPNTFSN.K	Y	5351.51	475000	154	199
P16014|SCG1_MOUSE	E.SKEADVATVRLGE.K	Y	1373.71	162000	318	330
P16014|SCG1_MOUSE	D.SEEQMGPHQEANDEKARADQRVLTAEEKKELENLAAMDLELQKIAEKFSQR.G	Y	5880.9	487000	626	676
P16014|SCG1_MOUSE	R.LLDEGHYPVRESPIDT.A	Y	1839.9	181000	438	453
P16014|SCG1_MOUSE	R.WASSREDAGAPVEDSQGQTKVGNEKWTEGGGHSR.E	Y	3612.66	130000	97	130
P16014|SCG1_MOUSE	R.Q(-17.03)YDGVAELDQLLH.Y	Y	1482.7	230000	600	612	Pyro-glu from Q
P16014|SCG1_MOUSE	R.VLTAEEKKELENLAAM(+15.99)DLELQKIAEKFSQR(-.98).G	Y	3488.85	126000	647	676	Oxidation (M); Amidation
P16014|SCG1_MOUSE	R.EKEEGKIYPMGEHREDAGEEKKHIEDSGEKPNTF.S	Y	3942.83	1760000	164	197
P16014|SCG1_MOUSE	R.SFARAPQLDLKRQYDGVAELDQ.L	Y	2519.28	NA	588	609
P16014|SCG1_MOUSE	K.GENQNSKFEVRLLRDPADASGTR.W	Y	2559.28	113000	74	96
P16014|SCG1_MOUSE	L.LDEGHYPV.R	Y	928.429	153000	439	446
P16014|SCG1_MOUSE	A.DVATVRLGE.K	Y	958.508	31900	322	330
P16014|SCG1_MOUSE	K.EVKGEEKGENQNSKFEVRLL.R	Y	2332.2	173000	67	86
P16014|SCG1_MOUSE	N.HPDSELESTANRHGEETEEERSYEGANGRQHRGRGREPGAHSALDT.R	Y	5111.32	NA	387	432
P16014|SCG1_MOUSE	D.EGHYPVRESPIDTA.K	Y	1569.74	69300	441	454
P16014|SCG1_MOUSE	E.ANDEKARADQRVLTAEEKKELENLAAMD.L	Y	3157.57	385000	636	663
P16014|SCG1_MOUSE	P.YFDPLQWKNSDFE.K	Y	1687.75	15300	523	535
P16014|SCG1_MOUSE	Y.FDPLQWK.N	Y	932.476	40500	524	530
P16014|SCG1_MOUSE	E.SPIDTAKRYPQSKWQEQEKNYL.N	Y	2708.36	480000	449	470
P16014|SCG1_MOUSE	R.LLDEGHYPVRESPIDTAKRYPQSKWQEQEK.N	Y	3626.81	377000	438	467
P16014|SCG1_MOUSE	A.LFNPYFDPLQWKN.S	Y	1680.83	9230	519	531
P16014|SCG1_MOUSE	R.APQLDL.K	N	655.354	NA	592	597
P16014|SCG1_MOUSE	E.Q(-17.03)LGPEESREEVRFPDR.Q	Y	1925.92	478000	487	502	Pyro-glu from Q
P16014|SCG1_MOUSE	R.ADQRVLTAEEKKELENLAAMDLEL.Q	Y	2728.4	127000	643	666
P16014|SCG1_MOUSE	R.APQLDLKRQYDGVAELDQLL.H	Y	2284.21	90600	592	611
P16014|SCG1_MOUSE	L.LDEGHYPVRESPID.T	Y	1625.77	27800	439	452
P16014|SCG1_MOUSE	D.SELESTANRHGEETEEERSYEGANGRQH.R	Y	3201.39	343000	390	417
P16014|SCG1_MOUSE	E.RRPSPKESKEADVATVRLGE.K	Y	2224.19	281000	311	330
P16014|SCG1_MOUSE	G.LQYRGRGSEEDRAPRPR.S	Y	2042.05	51100	358	374
P16014|SCG1_MOUSE	E.QLGPEESREEVRFPDRQYEPYPITEK.R	Y	3191.55	142000	487	512
P16014|SCG1_MOUSE	S.APVDNRDHNEEM(+15.99)VTRC(+57.02)IIEVLSNALSKSSVPTITPEC(+57.02)RQVL.K	Y	4693.33	383000	21	61	Oxidation (M); Carbamidomethylation
P16014|SCG1_MOUSE	P.ADASGTRWASSREDAGAPVE.D	Y	2031.92	40300	90	109
P16014|SCG1_MOUSE	R.LLDEGHYPVRESPIDTAKRYPQSKWQEQEKN.Y	Y	3740.85	205000	438	468
P16014|SCG1_MOUSE	K.RLGALFNPYFDPLQWKNSDFEKR.G	Y	2840.44	749000	515	537
P16014|SCG1_MOUSE	K.SSVPTITPEC(+57.02)R.Q	Y	1245.6	42400	48	58	Carbamidomethylation
P16014|SCG1_MOUSE	A.KRYPQSKWQEQEKNYLNYGEEGDQGRWWQQEE.Q	Y	4115.88	495000	455	486
P16014|SCG1_MOUSE	K.RLLDEGHYPVRESPIDTA.K	Y	2067.04	158000	437	454
P16014|SCG1_MOUSE	R.LLRDPADASGTRWASSREDAGAPVE.D	Y	2626.27	224000	85	109
P16014|SCG1_MOUSE	R.Q(-17.03)YEPYPITE.K	Y	1121.49	388000	503	511	Pyro-glu from Q
P16014|SCG1_MOUSE	Q.YDGVAELDQLLHYR.K	Y	1690.83	14900	601	614
P16014|SCG1_MOUSE	R.DPADASGTRWASS.R	Y	1319.57	47000	88	100
P16014|SCG1_MOUSE	K.RLGALFNPYFDPLQWKN.S	Y	2078.07	16700	515	531
P16014|SCG1_MOUSE	R.ADQRVLTAEEKKELENL.A	Y	1985.04	122000	643	659
P16014|SCG1_MOUSE	R.SHHLAHYRASEEEPEYGEES.R	Y	2356	35000	333	352
P16014|SCG1_MOUSE	R.EEKRLLDEGHYPVRESPIDTAKRYPQSK.W	Y	3340.72	184000	434	461
P16014|SCG1_MOUSE	R.LLRDPADASGTRWASSREDAGAPVED.S	Y	2741.3	87700	85	110
P16014|SCG1_MOUSE	Y.FDPLQWKNSDFEK.R	Y	1652.78	61900	524	536
P16014|SCG1_MOUSE	K.KADEFPDFYD.S	Y	1245.52	132000	616	625
P16014|SCG1_MOUSE	H.HGRSGSNKSSYEGHPLSEERRPSPKESKEADVATVRLGE.K	Y	4263.1	227000	292	330
P16014|SCG1_MOUSE	R.ADQRVLTAEEKKELENLAAMD.L	Y	2373.18	488000	643	663
P16014|SCG1_MOUSE	S.PIDTAKRYPQSKWQEQE.K	Y	2103.04	309000	450	466
P16014|SCG1_MOUSE	R.EPGAHSALDTREEKRLLDEGHYPVRESPIDTAK.R	Y	3715.86	124000	423	455
P16014|SCG1_MOUSE	R.GRGREPGAHSALDTREEKRLL.D	Y	2347.25	125000	419	439
P16014|SCG1_MOUSE	R.ADQRVLTAEEKKELENLAAM(+15.99)DLELQKIAEKFSQ.R	Y	3803.96	392000	643	675	Oxidation (M)
P16014|SCG1_MOUSE	D.EGHYPVRESPIDTAKRY.P	Y	2017	230000	441	457
P16014|SCG1_MOUSE	K.RLGALFNPYFDPLQW.K	Y	1835.94	350000	515	529
P16014|SCG1_MOUSE	R.LGALFNPY.F	Y	893.465	373000	516	523
P16014|SCG1_MOUSE	D.Q(-17.03)GRWWQQEE.Q	Y	1228.53	364000	478	486	Pyro-glu from Q
P16014|SCG1_MOUSE	S.APVDNRDHNEEM(+15.99)VTRC(+57.02)IIEVLSNALS.K	Y	2997.43	152000	21	46	Oxidation (M); Carbamidomethylation
P16014|SCG1_MOUSE	R.EEKRLLDEGHYPVR.E	Y	1739.9	62900	434	447
P16014|SCG1_MOUSE	E.SREEVRFPDRQYEPYPITEKRKR.L	Y	2978.55	70800	493	515
P16014|SCG1_MOUSE	K.ELENLAAMDLELQKIAEKFSQR.G	Y	2575.33	7.8	655	676
P16014|SCG1_MOUSE	R.LLDEGHYP.V	Y	942.445	446000	438	445
P16014|SCG1_MOUSE	A.SEEEPEYGEESRSY.R	Y	1689.66	28300	342	355
P16014|SCG1_MOUSE	P.YFDPLQWKNSD.F	Y	1411.64	59800	523	533
P16014|SCG1_MOUSE	F.ARAPQLDL.K	Y	882.492	295000	590	597
P16014|SCG1_MOUSE	R.Q(-17.03)YDGVAELDQLL.H	Y	1345.64	94500	600	611	Pyro-glu from Q
P16014|SCG1_MOUSE	M.DLELQKIAEKFSQR.G	Y	1703.92	26200	663	676
P16014|SCG1_MOUSE	R.SFARAPQLDLKRQYDGVAELDQL.L	Y	2632.36	177000	588	610
P16014|SCG1_MOUSE	R.LLDEGHYPVRE.S	Y	1326.66	56700	438	448
P16014|SCG1_MOUSE	S.EEEPEYGEESRSY.R	Y	1602.63	3050	343	355
P16014|SCG1_MOUSE	A.HSALDTREEKRLLDEGHYPVRES.P	Y	2736.36	222000	427	449
P16014|SCG1_MOUSE	N.HPDSELESTANRHGEETEEERSY.E	Y	2701.15	25900	387	409
P16014|SCG1_MOUSE	E.KEEGKIYPMGEHREDAGEEKKHIEDSGEKPNTF.S	Y	3813.79	243000	165	197
P16014|SCG1_MOUSE	W.ERRPFSEDVNWGYE.K	Y	1782.8	998000	572	585
P16014|SCG1_MOUSE	R.LLRDPADASGTRWASSRED.A	Y	2102.01	25700	85	103
P16014|SCG1_MOUSE	E.LDQLLHY.R	Y	900.471	24300	607	613
P16014|SCG1_MOUSE	K.SSVPTITPEC(+57.02)RQVL.K	Y	1585.81	321000	48	61	Carbamidomethylation
P16014|SCG1_MOUSE	R.NHPDSELESTANRHGEETE.E	Y	2150.91	279000	386	404
P16014|SCG1_MOUSE	E.KPQELTDQDQSQEESQEGEEGEEGEEGEEGEEDSASEVTKRRPR.H	Y	4976.14	321000	246	289
P16014|SCG1_MOUSE	S.REEVRFPDRQYEPYPITEKRK.R	Y	2735.41	265000	494	514
P16014|SCG1_MOUSE	R.C(+57.02)IIEVLSNALSKSSVPTITPEC(+57.02)RQVL.K	Y	2913.53	88200	36	61	Carbamidomethylation
P16014|SCG1_MOUSE	R.GNPDDSFLED.E	Y	1107.44	1020000	538	547
P16014|SCG1_MOUSE	N.HPDSELESTANRHGEETEEERSYEGANGRQHRGR.G	Y	3919.76	172000	387	420
P16014|SCG1_MOUSE	K.SSYEGHPLSEERRPSPKESKEADVATV.R	Y	2984.45	324000	300	326
P16014|SCG1_MOUSE	R.WASSREDAGAPVEDSQGQTKVGNEK.W	Y	2645.23	41000	97	121
P16014|SCG1_MOUSE	Q.EEQLGPEESREEVRFPDR.Q	Y	2201.03	99500	485	502
P16014|SCG1_MOUSE	D.TREEKRLLDEGHYPVRESPID.T	Y	2538.28	14500	432	452
P16014|SCG1_MOUSE	L.GALFNPYFDPLQWKNSD.F	Y	2010.95	41500	517	533
P16014|SCG1_MOUSE	D.EGHYPVRESPID.T	Y	1397.66	122000	441	452
P16014|SCG1_MOUSE	D.SELESTANRHGEETEEERSYEGANGRQHRGR.G	Y	3570.62	636000	390	420
P16014|SCG1_MOUSE	R.VLTAEEKKELENLAAMD.L	Y	1902.96	89000	647	663
P16014|SCG1_MOUSE	R.LGALFNPYFDPLQWKNSDFEKRGNPDDSFLEDEGEDR.N	Y	4360	59700	516	552
P16014|SCG1_MOUSE	E.ADVATVRL.G	Y	843.481	229000	321	328
P16014|SCG1_MOUSE	K.IYHSEERVGKEREKEEGKIYPMGEHREDAGEEKKHIEDSGEKPNTFSN.K	Y	5627.66	NA	152	199
P16014|SCG1_MOUSE	D.SFLEDEGEDRNGVTLTE.K	Y	1909.85	72900	543	559
P16014|SCG1_MOUSE	R.NHPDSELESTANRHGEETEEERSYEGANGRQHRGRGREPGAH.S	Y	4738.13	384000	386	427
P16014|SCG1_MOUSE	D.SELESTANRHGEETEEERSYEGANGRQHR.G	Y	3357.5	340000	390	418
P16014|SCG1_MOUSE	E.GVDDQESLRPSNQQASKEAKIY.H	Y	2462.2	45800	132	153
P16014|SCG1_MOUSE	R.EPGAHSALDTREEKRLLDEGHYPVR.E	Y	2874.44	151000	423	447
P16014|SCG1_MOUSE	D.GVAELDQLLHYRKKADEFPDFYD.S	Y	2768.34	261000	603	625
P16014|SCG1_MOUSE	R.LGALFNPYFDPLQWKNSDFEKRGNPDDSFLED.E	Y	3773.76	851000	516	547
P16014|SCG1_MOUSE	D.FEKRGNPDDSFLED.E	Y	1667.74	1790	534	547
P16014|SCG1_MOUSE	K.RQYDGVAELDQLLHYRK.K	Y	2103.09	NA	599	615
P16014|SCG1_MOUSE	R.GNPDDSFLEDEGED.R	Y	1537.57	368000	538	551
P16014|SCG1_MOUSE	H.SALDTREEKRLLDEGHYPV.R	Y	2227.12	159000	428	446
P16014|SCG1_MOUSE	D.ASGTRWASSREDAGAPVED.S	Y	1960.89	39100	92	110
P16014|SCG1_MOUSE	D.SELESTANRHGEETEEERSYEGANGRQHRGRGREPGAHSALDTREE.K	Y	5176.37	818000	390	435
P16014|SCG1_MOUSE	L.RDPADASGTRWASSREDAGAPVED.S	Y	2515.13	24400	87	110
P16014|SCG1_MOUSE	A.PVDNRDHNEEMVTRC(+57.02)IIEVLSNALSKSSVPTITPEC(+57.02)RQVLKK.S	Y	4862.48	357000	22	63	Carbamidomethylation
P16014|SCG1_MOUSE	E.VRFPDRQYEPYPITEKRKR.L	Y	2477.33	41600	497	515
P16014|SCG1_MOUSE	Y.PQSKWQEQEKNYL.N	Y	1676.82	430000	458	470
P16014|SCG1_MOUSE	D.EGEDRNGVTLTE.K	Y	1318.6	82500	548	559
P16014|SCG1_MOUSE	L.GPEESREEVRFPDRQYEPYP.I	Y	2479.14	28700	489	508
P16014|SCG1_MOUSE	L.GALFNPYFDPLQW.K	Y	1566.75	185000	517	529
P16014|SCG1_MOUSE	W.ASSREDAGAPVEDSQGQTKVGNEKWTEGGGHSREGVDDQESLRPSNQQASK.E	Y	5395.49	NA	98	148
P16014|SCG1_MOUSE	L.LRDPADASGTRWASS.R	Y	1588.76	20000	86	100
P16014|SCG1_MOUSE	L.GALFNPYFDPLQWKNSDFEK.R	Y	2415.15	72200	517	536
P16014|SCG1_MOUSE	A.LFNPYFDPLQWKNSD.F	Y	1882.89	31100	519	533
P16014|SCG1_MOUSE	D.LELQKIAEKFSQ.R	Y	1432.79	49600	664	675
P16014|SCG1_MOUSE	A.PVDNRDHNEEMVTRC(+57.02)IIEVLSNALS.K	Y	2910.4	226000	22	46	Carbamidomethylation
P16014|SCG1_MOUSE	Y.RGLQYRGRGSEEDRAPRPR.S	Y	2255.17	388000	356	374
P16014|SCG1_MOUSE	R.LLRDPADASGTRWASSREDAGAPVEDSQGQTKV.G	Y	3469.68	28700	85	117
P16014|SCG1_MOUSE	D.WWERRPFSEDVNWGYE.K	Y	2154.95	43600	570	585
P16014|SCG1_MOUSE	R.ADQRVLTAEEKKELENLAAMDLELQ.K	Y	2856.45	87700	643	667
P16014|SCG1_MOUSE	L.TAEEKKELENLAAM(+15.99)D.L	Y	1706.8	106000	649	663	Oxidation (M)
P16014|SCG1_MOUSE	P.ADASGTRWASSREDAGAPVEDSQGQTKVGNEKWTEGGGHSR.E	Y	4270.96	38300	90	130
P16014|SCG1_MOUSE	R.QYDGVAELDQLLH.Y	Y	1499.73	21800	600	612
P16014|SCG1_MOUSE	R.GNPDDSFLEDEGEDRNGVTLT.E	Y	2278.98	189000	538	558
P16014|SCG1_MOUSE	D.SELESTANRHGEETEEERSYEGANG.R	Y	2780.18	78600	390	414
P16014|SCG1_MOUSE	K.SGKEVKGEEKGENQNSKFEV.R	Y	2222.08	72300	64	83
P16014|SCG1_MOUSE	E.EVRFPDRQYEPYPI.T	Y	1807.89	90100	496	509
P16014|SCG1_MOUSE	P.Q(-17.03)ELTDQDQSQEESQEGEEGEEGEEGEEGEEDSASEVTKRRPR.H	Y	4733.97	75500	248	289	Pyro-glu from Q
P16014|SCG1_MOUSE	R.Q(-17.03)EKPQELTDQDQSQEESQEGEEGEEGEEGEEGEEDSASEVTKRRPR.H	Y	5216.22	391000	244	289	Pyro-glu from Q
P16014|SCG1_MOUSE	D.SELESTANRHGEETEEERSYEGANGRQHRGRGREPGAHSALDT.R	Y	4762.18	1000000	390	432
P16014|SCG1_MOUSE	R.EEKRLLDEGHYPV.R	Y	1583.79	272000	434	446
P16014|SCG1_MOUSE	D.AGAPVEDSQGQTKVGNEKWTEGGGHSR.E	Y	2781.31	42800	104	130
P16014|SCG1_MOUSE	P.DSELESTANRHGEETEEERSYEGANGRQHR.G	Y	3472.52	71300	389	418
P16014|SCG1_MOUSE	K.ELENLAAMDLELQKIAEKFS.Q	Y	2291.17	176000	655	674
P16014|SCG1_MOUSE	E.EVRFPDRQYEPYPIT.E	Y	1908.94	24900	496	510
P16014|SCG1_MOUSE	R.SYEGANGRQHRGRGREPGAHSALDTREE.K	Y	3092.46	180000	408	435
P16014|SCG1_MOUSE	R.EDAGAPVEDSQGQTKVGNEKWTEGGGHSREGVDDQESLRPSNQQASK.E	Y	4994.29	223000	102	148
P16014|SCG1_MOUSE	S.SVPTITPEC(+57.02)RQVL.K	Y	1498.78	31000	49	61	Carbamidomethylation
P16014|SCG1_MOUSE	R.SEASAKKKDESVARADAHSMEL.E	Y	2359.14	52500	202	223
P16014|SCG1_MOUSE	R.SEASAKKKDESVARADAHSMELEE.K	Y	2617.23	32400	202	225
P16014|SCG1_MOUSE	R.SGSNKSSYEGHPLSEERRPSPKESK.E	Y	2772.34	122000	295	319
P16014|SCG1_MOUSE	E.EGDQGRWWQQEE.Q	Y	1546.64	47800	475	486
P16014|SCG1_MOUSE	R.SFARAPQLDLKRQYDGVAE.L	Y	2163.11	73100	588	606
P16014|SCG1_MOUSE	R.GNPDDSFLEDEGEDRNGVTLTEKN.S	Y	2650.16	55700	538	561
P16014|SCG1_MOUSE	S.KEADVATVRLGE.K	Y	1286.68	19900	319	330
P16014|SCG1_MOUSE	H.SALDTREEKRLLD.E	Y	1544.82	58900	428	440
P16014|SCG1_MOUSE	R.VGKEREKEEGKIYPMGEHREDAGEE.K	Y	2901.36	138000	159	183
P16014|SCG1_MOUSE	R.Q(-17.03)YDGVAELDQL.L	Y	1232.56	75700	600	610	Pyro-glu from Q
P16014|SCG1_MOUSE	K.SSYEGHPLSEERRPSPKESKEADVA.T	Y	2784.33	75700	300	324
P16014|SCG1_MOUSE	A.PVDNRDHNEEMVTRC(+57.02)IIEVLSNALSKSSVPTITPEC(+57.02)RQVLKKSGKEVKGEEKGENQNSKFEVR.L	Y	7222.66	658000	22	84	Carbamidomethylation
P16014|SCG1_MOUSE	R.NHPDSELESTANRHGEETEEERSYEGANG.R	Y	3243.36	77500	386	414
P16014|SCG1_MOUSE	E.TEEERSYEGANGRQHRGRGREPGAHSALDTREE.K	Y	3736.74	46500	403	435
P16014|SCG1_MOUSE	K.EVKGEEKGENQNSKFEVRLLR.D	Y	2488.3	160000	67	87
P16014|SCG1_MOUSE	R.VLTAEEKKELENL.A	Y	1514.82	109000	647	659
P16014|SCG1_MOUSE	R.QYEPYPITEK.R	Y	1266.61	17500	503	512
P16014|SCG1_MOUSE	R.EEVRFPDRQYEPYPI.T	Y	1936.93	70600	495	509
P16014|SCG1_MOUSE	S.APVDNRDHNEEM(+15.99)VTRC(+57.02)IIEVLSNAL.S	Y	2910.4	34700	21	45	Oxidation (M); Carbamidomethylation
P16014|SCG1_MOUSE	N.PYFDPLQWKNSDFEKRGNPDD.S	Y	2567.17	48500	522	542
P16014|SCG1_MOUSE	A.AMDLELQKI.A	Y	1059.56	54400	661	669
P16014|SCG1_MOUSE	R.Q(-17.03)YDGVAELDQLLHYRKKADEFPDFYDSEEQMGPHQEANDEKAR.A	Y	5094.3	NA	600	642	Pyro-glu from Q
P16014|SCG1_MOUSE	R.ESPIDTAKRYPQSKWQEQEKNYL.N	Y	2837.4	95100	448	470
P16014|SCG1_MOUSE	N.DEKARADQRVLTAEEKKELENLAAMDLELQKIAEKFSQR.G	Y	4543.37	28000	638	676
P16014|SCG1_MOUSE	R.YPQSKWQEQEKNYLNYGEEGDQGRWWQQEE.Q	Y	3831.68	216000	457	486
P16014|SCG1_MOUSE	K.VGNEKWTEGGGHSREGVDDQESLRPSNQQASKEAKIY.H	Y	4085.94	NA	117	153
P16014|SCG1_MOUSE	A.LFNPYFDPLQ.W	Y	1252.61	32300	519	528
P16014|SCG1_MOUSE	H.QEANDEKARADQRVLTAEEKKELENLAAMDLELQKIAEKFSQR(-.98).G	Y	4984.57	127000	634	676	Amidation
P16014|SCG1_MOUSE	D.QGRWWQQEE.Q	Y	1245.55	223000	478	486
P16014|SCG1_MOUSE	L.LRDPADASGTRWASSREDAGAPVE.D	Y	2513.19	15100	86	109
P16014|SCG1_MOUSE	E.KRLLDEGHYPVRESPIDT.A	Y	2124.1	171000	436	453
P16014|SCG1_MOUSE	M.GEHREDAGEEKKHIEDSGEKPNTFSN.K	Y	2939.33	37200	174	199
P16014|SCG1_MOUSE	F.ARAPQLDLKRQYD.G	Y	1572.84	83600	590	602
P16014|SCG1_MOUSE	E.EVRFPDRQYEPYP.I	Y	1694.81	20200	496	508
P16014|SCG1_MOUSE	L.LRDPADASGTRWASSREDAGAPVED.S	Y	2628.22	27100	86	110
P16014|SCG1_MOUSE	R.QHRGRGREPGAHSALDTREE.K	Y	2258.1	986	416	435
P16014|SCG1_MOUSE	R.SGSNKSSYEGHPLSEERRPSPKESKE.A	Y	2901.39	43000	295	320
P16014|SCG1_MOUSE	R.YPQSKWQEQEKNYLNYGEEGDQGRWWQQE.E	Y	3702.64	58500	457	485
P16014|SCG1_MOUSE	F.ARAPQLDLKRQYDGVAELDQLLHYRK.K	Y	3095.66	46500	590	615
P16014|SCG1_MOUSE	R.NHPDSELESTANRHGEETEEERSYEGANGRQHRGRGREPGA.H	Y	4601.08	NA	386	426
P16014|SCG1_MOUSE	S.APVDNRDHNEEMVTRC(+57.02)IIEVLSNALSKSSVPTITPEC(+57.02)RQVLK.K	Y	4805.43	259000	21	62	Carbamidomethylation
P16014|SCG1_MOUSE	K.KELENLAAMDLELQKIAE.K	Y	2057.07	8610	654	671
P16014|SCG1_MOUSE	R.NHPDSELESTANRHGEETEEERSYEGANGRQHRGRGREPGAHSALDTR.E	Y	5381.46	188000	386	433
P16014|SCG1_MOUSE	R.VGKEREKEEGKIYPMGEHREDAGEEKKHIEDSGEKPNTFSN.K	Y	4713.24	1200000	159	199
P16014|SCG1_MOUSE	R.LLDEGHYPVRESPIDTAKRYPQSKWQEQE.K	Y	3498.72	70400	438	466
P16014|SCG1_MOUSE	E.LTDQDQSQEESQEGEEGEEGEEGEEGEEDSASEVTKRRPR.H	Y	4493.89	135000	250	289
P16014|SCG1_MOUSE	H.YPVRESPIDTA.K	Y	1246.62	157000	444	454
P16014|SCG1_MOUSE	E.GEEGEEGEEGEEDSASEVTKRRPR.H	Y	2661.17	27900	266	289
P16014|SCG1_MOUSE	K.SSVPTITPEC(+57.02)RQVLKKSGKEVKGEEKGENQNSKFEVRLL.R	Y	4428.34	167000	48	86	Carbamidomethylation
P16014|SCG1_MOUSE	E.KARADQRVLTAEEKKELE.N	Y	2113.15	7660	640	657
||TCONS_00084361	S.APVDNRDHNEEMVTRC(+57.02)IIEVLSNALSK.S	Y	3109.53	4770000	173	199	Carbamidomethylation
||TCONS_00084361	A.PVDNRDHNEEMVTRC(+57.02)IIEVLSNALSK.S	Y	3038.49	694000	174	199	Carbamidomethylation
||TCONS_00084361	R.ADQRVLTAEEKKELENLAAMDLELQKIAEKFSQR(-.98).G	Y	3943.08	2780000	795	828	Amidation
||TCONS_00084361	R.ADQRVLTAEEKKELENLAAM(+15.99)DLELQKIAEKFSQR(-.98).G	Y	3959.08	1230000	795	828	Oxidation (M); Amidation
||TCONS_00084361	R.LLRDPADASGTRWASSREDAGAPVEDSQGQTK.V	Y	3370.61	1380000	237	268
||TCONS_00084361	K.SGKEVKGEEKGENQNSKFEVRLL.R	Y	2604.35	3320000	216	238
||TCONS_00084361	R.SFARAPQLDLKRQYDGVAELDQLLHYR.K	Y	3201.67	1250000	740	766
||TCONS_00084361	R.APQLDLKRQYDGVAELDQLLHY.R	Y	2584.33	385000	744	765
||TCONS_00084361	R.LGALFNPYFDPLQWKNSDFE.K	Y	2400.14	28400000	668	687
||TCONS_00084361	R.SHHLAHYRASEEEPEYGEESRSY.R	Y	2762.2	663000	485	507
||TCONS_00084361	K.RLGALFNPYFDPLQWKNSDFE.K	Y	2556.24	1010000	667	687
||TCONS_00084361	R.LGALFNPYFDPLQWKNSDFEK.R	Y	2528.24	2140000	668	688
||TCONS_00084361	R.ADQRVLTAEEKKELENLAAMDLELQKIAEKFSQR.G	Y	3944.07	3840000	795	828
||TCONS_00084361	R.QYDGVAELDQLLHYR.K	Y	1818.89	559000	752	766
||TCONS_00084361	R.ADQRVLTAEEKKELENLAAMDLELQKIAEKFSQ.R	Y	3787.97	2350000	795	827
||TCONS_00084361	K.KELENLAAMDLELQKIAEKFSQR(-.98).G	Y	2702.44	88100	806	828	Amidation
||TCONS_00084361	R.ADQRVLTAEEKKELENLAAMDLELQKIAEKF.S	Y	3572.88	1910000	795	825
||TCONS_00084361	R.APQLDLKRQYDGVAELDQLLHYR.K	Y	2740.43	302000	744	766
||TCONS_00084361	R.LGALFNPYFDPLQWK.N	Y	1807.93	1080000	668	682
||TCONS_00084361	L.TAEEKKELENLAAMDLELQKIAEKFSQR(-.98).G	Y	3260.71	NA	801	828	Amidation
||TCONS_00084361	S.APVDNRDHNEEMVTRC(+57.02)IIEVLSNALSKS.S	Y	3196.56	465000	173	200	Carbamidomethylation
||TCONS_00084361	G.ALFNPYFDPLQWKNSDFE.K	Y	2230.04	1160000	670	687
||TCONS_00084361	R.SGSNKSSYEGHPLSEERRPSPKESKEADVATVR.L	Y	3613.77	4260000	447	479
||TCONS_00084361	R.LLRDPADASGTRWASS.R	Y	1701.84	192000	237	252
||TCONS_00084361	R.Q(-17.03)YDGVAELDQLLHYR.K	Y	1801.86	200000	752	766	Pyro-glu from Q
||TCONS_00084361	F.NPYFDPLQWKNSDFE.K	Y	1898.85	1030000	673	687
||TCONS_00084361	K.ARADQRVLTAEEKKELENLAAMDLELQKIAEKFSQR(-.98).G	Y	4170.22	3570000	793	828	Amidation
||TCONS_00084361	R.NHPDSELESTANRHGEETEEERSYEGANGR.Q	Y	3399.46	6070000	538	567
||TCONS_00084361	R.LLDEGHYPVRESPIDTAKR.Y	Y	2195.13	151000	590	608
||TCONS_00084361	L.GALFNPYFDPLQWKNSDFE.K	Y	2287.06	765000	669	687
||TCONS_00084361	S.APVDNRDHNEEM(+15.99)VTRC(+57.02)IIEVLSNALSK.S	Y	3125.52	579000	173	199	Oxidation (M); Carbamidomethylation
||TCONS_00084361	R.Q(-17.03)YDGVAELDQLLHY.R	Y	1645.76	7290000	752	765	Pyro-glu from Q
||TCONS_00084361	R.Q(-17.03)YDGVAELDQLLHYRK.K	Y	1929.96	1230000	752	767	Pyro-glu from Q
||TCONS_00084361	L.AAMDLELQKIAEKFSQR(-.98).G	Y	1976.05	135000	812	828	Amidation
||TCONS_00084361	R.Q(-17.03)YDGVAELDQLLHYRKK.A	Y	2058.05	160000	752	768	Pyro-glu from Q
||TCONS_00084361	R.LGALFNPYFDPLQWKNSDFEKR.G	Y	2684.34	510000	668	689
||TCONS_00084361	K.ELENLAAMDLELQKIAEKFSQ.R	Y	2419.23	3160000	807	827
||TCONS_00084361	L.FNPYFDPLQWKNSDFE.K	Y	2045.92	3100000	672	687
||TCONS_00084361	R.SFARAPQLDLKRQYDGVAELDQLLHY.R	Y	3045.57	6040000	740	765
||TCONS_00084361	R.LGALFNPYFDPLQWKNSD.F	Y	2124.03	155000	668	685
||TCONS_00084361	R.LLDEGHYPVRESPIDTA.K	Y	1910.94	4230000	590	606
||TCONS_00084361	R.GNPDDSFLEDEGEDRNGVTLTEK.N	Y	2536.12	806000	690	712
||TCONS_00084361	R.ADQRVLTAEEKKELENLAAMDLELQKIAEK.F	Y	3425.81	701000	795	824
||TCONS_00084361	S.APVDNRDHNEEMVTRC(+57.02)IIEVLSNALSKSSVPTITPEC(+57.02)RQVLKKSGK.E	Y	5205.67	4340000	173	218	Carbamidomethylation
||TCONS_00084361	K.ELENLAAMDLELQKIAEKFSQR(-.98).G	Y	2574.35	138000	807	828	Amidation
||TCONS_00084361	P.VDNRDHNEEMVTRC(+57.02)IIEVLSNALSK.S	Y	2941.44	188000	175	199	Carbamidomethylation
||TCONS_00084361	F.ARAPQLDLKRQYDGVAELDQLLHYR.K	Y	2967.57	1310000	742	766
||TCONS_00084361	R.VLTAEEKKELENLAAMDLELQKIAEKFSQR(-.98).G	Y	3472.86	1000000	799	828	Amidation
||TCONS_00084361	K.RLLDEGHYPVRESPIDTAK.R	Y	2195.13	120000	589	607
||TCONS_00084361	L.LDEGHYPVRESPIDTAK.R	Y	1925.95	40700	591	607
||TCONS_00084361	R.VLTAEEKKELENLAAMDLELQKIAEKFSQR.G	Y	3473.84	2190000	799	828
||TCONS_00084361	R.SGSNKSSYEGHPLSEERRPSPKESKEADVATVRLGE.K	Y	3912.92	7280000	447	482
||TCONS_00084361	A.AMDLELQKIAEKFSQR(-.98).G	Y	1905.01	110000	813	828	Amidation
||TCONS_00084361	L.KRQYDGVAELDQLLHY.R	Y	1946.98	199000	750	765
||TCONS_00084361	R.LLRDPADASGTRWASSR.E	Y	1857.94	290000	237	253
||TCONS_00084361	K.RQYDGVAELDQLLHYR.K	Y	1974.99	74900	751	766
||TCONS_00084361	A.KRYPQSKWQEQEKNYL.N	Y	2124.08	535000	607	622
||TCONS_00084361	K.SSYEGHPLSEERRPSPKESKEADVATVRLGE.K	Y	3439.7	71700	452	482
||TCONS_00084361	R.VLTAEEKKELENLAAMDLELQKIAEKF.S	Y	3102.65	1530000	799	825
||TCONS_00084361	N.HPDSELESTANRHGEETEEERSYEGANGR.Q	Y	3285.42	728000	539	567
||TCONS_00084361	R.SFARAPQLDLKR.Q	Y	1400.79	501000	740	751
||TCONS_00084361	S.APVDNRDHNEEMVTRC(+57.02)IIEVLSNALSKSSVPTITPEC(+57.02)RQVLKKSGKEVKGEEKGENQNSKFEV.R	Y	7137.59	11000000	173	235	Carbamidomethylation
||TCONS_00084361	R.QYDGVAELDQLLHYRKKA.D	Y	2146.12	1050000	752	769
||TCONS_00084361	K.ELENLAAM(+15.99)DLELQKIAEKFSQR(-.98).G	Y	2590.34	54300	807	828	Oxidation (M); Amidation
||TCONS_00084361	K.SGKEVKGEEKGENQNSKFEVRL.L	Y	2491.27	771000	216	237
||TCONS_00084361	R.Q(-17.03)YDGVAELDQLLHYRKKA.D	Y	2129.09	1920000	752	769	Pyro-glu from Q
||TCONS_00084361	R.LGALFNPYFDPLQW.K	Y	1679.83	1140000	668	681
||TCONS_00084361	S.APVDNRDHNEEMVTRC(+57.02)IIEVLSNALSKSSVPTITPEC(+57.02)RQVLKKSGKEVK.G	Y	5561.88	4330000	173	221	Carbamidomethylation
||TCONS_00084361	R.LLDEGHYPVRESPIDTAK.R	Y	2039.03	252000	590	607
||TCONS_00084361	R.NHPDSELESTANRHGEETEEER.S	Y	2565.1	543000	538	559
||TCONS_00084361	P.Q(-17.03)LDLKRQYDGVAELDQLLHY.R	Y	2399.21	146000	746	765	Pyro-glu from Q
||TCONS_00084361	R.GREPGAHSALDTREEKRLLDEGHYPVR.E	Y	3087.56	147000	573	599
||TCONS_00084361	I.TEKRKRLGALFNPYFDPLQWKNSDFE.K	Y	3198.62	75700	662	687
||TCONS_00084361	R.NHPDSELESTANRHGEETEEERSYEGANGRQHRGR.G	Y	4033.8	2230000	538	572
||TCONS_00084361	R.DPADASGTRWASSREDAGAPVEDSQGQTK.V	Y	2988.34	1170000	240	268
||TCONS_00084361	R.QYDGVAELDQLLHY.R	Y	1662.79	2500000	752	765
||TCONS_00084361	Y.FDPLQWKNSDFE.K	Y	1524.69	1890000	676	687
||TCONS_00084361	K.SSVPTITPEC(+57.02)RQVLKKSGKEVKGEEKGENQNSKFEVR.L	Y	4202.18	823000	200	236	Carbamidomethylation
||TCONS_00084361	L.AAMDLELQKIAEKFSQR.G	Y	1977.04	413000	812	828
||TCONS_00084361	R.LLRDPADASGTRWA.S	Y	1527.78	342000	237	250
||TCONS_00084361	R.ADQRVLTAEEKKELENLAAMDLELQK.I	Y	2984.55	284000	795	820
||TCONS_00084361	L.SEERRPSPKESKEADVATVRLGE.K	Y	2569.31	197000	460	482
||TCONS_00084361	R.LLDEGHYPVRESPIDTAKRY.P	Y	2358.2	56000	590	609
||TCONS_00084361	R.NHPDSELESTANRHGEETEEERSYEGANGRQH.R	Y	3664.58	2270000	538	569
||TCONS_00084361	S.APVDNRDHNEEMVTRC(+57.02)IIEVLSNALSKSSVPTITPEC(+57.02)RQVLKKSGKEVKGEEKGENQNSKFEVR.L	Y	7293.69	7680000	173	236	Carbamidomethylation
||TCONS_00084361	A.EEKKELENLAAMDLELQKIAEKFSQR(-.98).G	Y	3088.62	349000	803	828	Amidation
||TCONS_00084361	R.SFARAPQLDL.K	Y	1116.59	33800000	740	749
||TCONS_00084361	R.LLRDPADASGTRWASSRE.D	Y	1986.99	103000	237	254
||TCONS_00084361	P.ADASGTRWASSREDAGAPVEDSQGQTK.V	Y	2776.26	87600	242	268
||TCONS_00084361	L.KRQYDGVAELDQLLHYR.K	Y	2103.09	378000	750	766
||TCONS_00084361	K.GEEKGENQNSKFEVRLLRDPADASGTRW.A	Y	3188.56	300000	222	249
||TCONS_00084361	R.GREPGAHSALDTREEKRLLD.E	Y	2249.15	138000	573	592
||TCONS_00084361	R.EDAGAPVEDSQGQTKVGNEKWTEGGGHSR.E	Y	3025.38	278000	254	282
||TCONS_00084361	K.SSYEGHPLSEERRPSPKESKEADVATVR.L	Y	3140.55	112000	452	479
||TCONS_00084361	R.SFARAPQLDLKRQYDGVAELDQLLHYRKKA.D	Y	3528.9	2070000	740	769
||TCONS_00084361	R.QYDGVAELDQLLHYRK.K	Y	1946.98	664000	752	767
||TCONS_00084361	K.RQYDGVAELDQLLHY.R	Y	1818.89	113000	751	765
||TCONS_00084361	R.DHNEEMVTRC(+57.02)IIEVLSNALSK.S	Y	2457.2	348000	179	199	Carbamidomethylation
||TCONS_00084361	S.APVDNRDHNEEMVTRC(+57.02)IIEVL.S	Y	2509.21	1360000	173	193	Carbamidomethylation
||TCONS_00084361	S.APVDNRDHNEEMVTRC(+57.02)IIEVLSNALS.K	Y	2981.43	1860000	173	198	Carbamidomethylation
||TCONS_00084361	A.AMDLELQKIAEKFSQR.G	Y	1906	201000	813	828
||TCONS_00084361	D.LELQKIAEKFSQR.G	Y	1588.89	379000	816	828
||TCONS_00084361	R.SFARAPQLDLK.R	Y	1244.69	742000	740	750
||TCONS_00084361	R.NHPDSELESTANRHGEETEEERSYEGANGRQHR.G	Y	3820.68	4960000	538	570
||TCONS_00084361	A.EEKKELENLAAM(+15.99)DLELQKIAEKFSQR(-.98).G	Y	3104.62	89000	803	828	Oxidation (M); Amidation
||TCONS_00084361	G.ALFNPYFDPLQWKNSD.F	Y	1953.93	110000	670	685
||TCONS_00084361	R.LLDEGHYPVRESPIDTAKRYPQSK.W	Y	2798.44	582000	590	613
||TCONS_00084361	R.GNPDDSFLEDEGEDR.N	Y	1693.67	3780000	690	704
||TCONS_00084361	L.KRQYDGVAELDQLLHYRKK.A	Y	2359.28	177000	750	768
||TCONS_00084361	G.ALFNPYFDPLQWKNSDFEK.R	Y	2358.13	439000	670	688
||TCONS_00084361	S.APVDNRDHNEEMVTRC(+57.02)IIEVLSNALSKSSVPTITPEC(+57.02)RQVLKK.S	Y	4933.52	4960000	173	215	Carbamidomethylation
||TCONS_00084361	S.APVDNRDHNEEMVTRC(+57.02)IIEVLSNALSKSSVPTITPEC(+57.02)RQVL.K	Y	4677.33	2560000	173	213	Carbamidomethylation
||TCONS_00084361	S.FARAPQLDLKR.Q	Y	1313.76	72800	741	751
||TCONS_00084361	R.SFARAPQLDLKRQYDGVAELDQLLHYRKK.A	Y	3457.86	422000	740	768
||TCONS_00084361	S.APVDNRDHNEEMVTRC(+57.02)IIEVLSNAL.S	Y	2894.4	3640000	173	197	Carbamidomethylation
||TCONS_00084361	L.TAEEKKELENLAAMDLELQKIAEKFSQ.R	Y	3105.59	348000	801	827
||TCONS_00084361	D.GVAELDQLLHYRKK.A	Y	1668.93	255000	755	768
||TCONS_00084361	N.DEKARADQRVLTAEEKKELENLAAMDLELQKIAEKFSQR(-.98).G	Y	4542.39	1720000	790	828	Amidation
||TCONS_00084361	N.PYFDPLQWKNSD.F	Y	1508.69	129000	674	685
||TCONS_00084361	S.APVDNRDHNEEMVTRC(+57.02)IIEVLSN.A	Y	2710.28	556000	173	195	Carbamidomethylation
||TCONS_00084361	R.KRLGALFNPYFDPLQWKNSDFE.K	Y	2684.34	399000	666	687
||TCONS_00084361	R.SFARAPQLDLKRQYDGVAELDQLLHYRK.K	Y	3329.76	1490000	740	767
||TCONS_00084361	R.LLRDPADASGTRW.A	Y	1456.74	1060000	237	249
||TCONS_00084361	F.ARAPQLDLKRQYDGVAELDQLLHY.R	Y	2811.47	99400	742	765
||TCONS_00084361	Y.DGVAELDQLLHY.R	Y	1371.67	614000	754	765
||TCONS_00084361	K.SSVPTITPEC(+57.02)RQVLKKSGK.E	Y	2114.15	1300000	200	218	Carbamidomethylation
||TCONS_00084361	R.SFARAPQLDLKRQYD.G	Y	1806.94	1510000	740	754
||TCONS_00084361	K.ADEFPDFYDSEEQMGPHQEANDEKAR.A	Y	3054.26	408000	769	794
||TCONS_00084361	D.GVAELDQLLHYRK.K	Y	1540.84	51100	755	767
||TCONS_00084361	R.LGALFNPYFDPLQWKN.S	Y	1921.97	121000	668	683
||TCONS_00084361	K.GEEKGENQNSKFEVRLL.R	Y	1976	146000	222	238
||TCONS_00084361	K.VGNEKWTEGGGHSREGVDDQESLRPSNQQASK.E	Y	3481.62	1000000	269	300
||TCONS_00084361	Q.YDGVAELDQLLHY.R	Y	1534.73	51600	753	765
||TCONS_00084361	R.YPQSKWQEQEKNYL.N	Y	1839.88	266000	609	622
||TCONS_00084361	R.GREPGAHSALDTREEKRLLDEGHYPVRESPIDTAK.R	Y	3928.98	1060000	573	607
||TCONS_00084361	S.EERRPSPKESKEADVATVRLGE.K	Y	2482.28	171000	461	482
||TCONS_00084361	K.SSVPTITPEC(+57.02)RQVLKK.S	Y	1842	1170000	200	215	Carbamidomethylation
||TCONS_00084361	R.GRGREPGAHSALDTREEKRLLDEGHYPV.R	Y	3144.58	443000	571	598
||TCONS_00084361	E.SREEVRFPDRQYEPYPITEKRK.R	Y	2822.45	145000	645	666
||TCONS_00084361	K.RKRLGALFNPYFDPLQWKNSDFE.K	Y	2840.44	749000	665	687
||TCONS_00084361	A.AMDLELQKIAEKF.S	Y	1534.81	228000	813	825
||TCONS_00084361	R.NHPDSELESTANRHGEETEEERSY.E	Y	2815.19	549000	538	561
||TCONS_00084361	R.LLDEGHYPVRESPI.D	Y	1623.83	141000	590	603
||TCONS_00084361	D.GVAELDQLLHY.R	Y	1256.64	407000	755	765
||TCONS_00084361	L.LRDPADASGTRWASSREDAGAPVEDSQGQTK.V	Y	3257.53	144000	238	268
||TCONS_00084361	H.SALDTREEKRLLDEGHYPVRESPIDTAK.R	Y	3224.64	109000	580	607
||TCONS_00084361	R.GRGREPGAHSALDTREEKRLLDEGHYPVR.E	Y	3300.68	129000	571	599
||TCONS_00084361	R.LLDEGHYPVR.E	Y	1197.61	232000	590	599
||TCONS_00084361	R.SFARAPQLDLKRQY.D	Y	1691.91	176000	740	753
||TCONS_00084361	E.KRLLDEGHYPVRESPIDTAK.R	Y	2323.23	235000	588	607
||TCONS_00084361	A.DQRVLTAEEKKELENLAAMDLELQKIAEKFSQR(-.98).G	Y	3872.05	364000	796	828	Amidation
||TCONS_00084361	R.GLQYRGRGSEEDRAPRPR.S	Y	2099.07	2630000	509	526
||TCONS_00084361	E.EVRFPDRQYEPYPITE.K	Y	2037.98	3310000	648	663
||TCONS_00084361	K.EADVATVRLGE.K	Y	1158.59	1120000	472	482
||TCONS_00084361	D.GVAELDQLLHYR.K	Y	1412.74	916000	755	766
||TCONS_00084361	R.SGSNKSSYEGHPLSEERRPSPKESKEADVA.T	Y	3257.55	1830000	447	476
||TCONS_00084361	E.QLGPEESREEVRFPDRQYEPYPITE.K	Y	3063.46	3150000	639	663
||TCONS_00084361	K.ESKEADVATVRLGE.K	Y	1502.76	1420000	469	482
||TCONS_00084361	R.LLDEGHYPV.R	Y	1041.51	16000000	590	598
||TCONS_00084361	R.EGVDDQESLRPSNQQASKEAKIYHSEERVGKER.E	Y	3798.85	381000	283	315
||TCONS_00084361	W.ASSREDAGAPVEDSQGQTKVGNEKWTEGGGHSR.E	Y	3426.58	177000	250	282
||TCONS_00084361	R.EGVDDQESLRPSNQQASKEAKIYHSEER.V	Y	3229.52	440000	283	310
||TCONS_00084361	E.Q(-17.03)LGPEESREEVRFPDRQYEPYPITEK.R	Y	3174.53	50700	639	664	Pyro-glu from Q
||TCONS_00084361	K.SSVPTITPEC(+57.02)RQVLKKSGKEVKGEEK.G	Y	2913.56	336000	200	225	Carbamidomethylation
||TCONS_00084361	R.EEKRLLDEGHYPVRESPIDTAK.R	Y	2581.31	284000	586	607
||TCONS_00084361	G.RSGSNKSSYEGHPLSEERRPSPKESKEADVATVRLGE.K	Y	4069.02	820000	446	482
||TCONS_00084361	D.SELESTANRHGEETEEERSYEGANGR.Q	Y	2936.28	114000	542	567
||TCONS_00084361	K.SSVPTITPEC(+57.02)RQVLKKSGKEVK.G	Y	2470.36	564000	200	221	Carbamidomethylation
||TCONS_00084361	F.PDRQYEPYPITE.K	Y	1506.7	317000	652	663
||TCONS_00084361	K.GEEKGENQNSKFEVRLLRDPADASGTR.W	Y	3002.48	530000	222	248
||TCONS_00084361	K.ARADQRVLTAEEKKELENLAAMDLELQKIAEKFSQR.G	Y	4171.21	676000	793	828
||TCONS_00084361	E.SREEVRFPDRQYEPYPITE.K	Y	2410.16	1360000	645	663
||TCONS_00084361	S.APVDNRDHNEEMVTRC(+57.02)IIEVLSNALSKSSVPTITPEC(+57.02)RQVLKKSGKEVKGEEK.G	Y	6005.08	NA	173	225	Carbamidomethylation
||TCONS_00084361	A.PVDNRDHNEEMVTRC(+57.02)IIEVLSNALSKSSVPTITPEC(+57.02)RQVLKKSGKEVKGEEKGENQNSKFEV.R	Y	7066.55	1940000	174	235	Carbamidomethylation
||TCONS_00084361	R.DPADASGTRWASSREDAGAPVEDSQGQTKVGNEKWTEGGGHSR.E	Y	4483.04	299000	240	282
||TCONS_00084361	R.APQLDLKRQYDGVAELDQLLHYRK.K	Y	2868.52	638000	744	767
||TCONS_00084361	R.NHPDSELESTANRHG.E	Y	1662.73	68700	538	552
||TCONS_00084361	L.GPEESREEVRFPDRQYEPYPITEKRKR.L	Y	3390.71	249000	641	667
||TCONS_00084361	R.C(+57.02)IIEVLSNALSK.S	Y	1345.73	87500	188	199	Carbamidomethylation
||TCONS_00084361	F.DPLQWKNSDFE.K	Y	1377.62	61800	677	687
||TCONS_00084361	E.KRLLDEGHYPVRESPIDTA.K	Y	2195.13	753000	588	606
||TCONS_00084361	N.PYFDPLQWKNSDFE.K	Y	1784.8	958000	674	687
||TCONS_00084361	T.AEEKKELENLAAMDLELQKIAEKFSQR(-.98).G	Y	3159.66	142000	802	828	Amidation
||TCONS_00084361	R.ASEEEPEYGEESRSY.R	Y	1760.7	859000	493	507
||TCONS_00084361	K.EVKGEEKGENQNSKFEVRLLRDPADASGTR.W	Y	3358.69	285000	219	248
||TCONS_00084361	R.LLDEGHYPVRES.P	Y	1413.69	1450000	590	601
||TCONS_00084361	R.EEVRFPDRQYEPYPITE.K	Y	2167.02	2090000	647	663
||TCONS_00084361	A.PVDNRDHNEEMVTRC(+57.02)IIEVLSNAL.S	Y	2823.36	936000	174	197	Carbamidomethylation
||TCONS_00084361	R.LLRDPADASGTRWASSREDAGAPVEDSQGQTKVGNEKWTEGGGHSR.E	Y	4865.31	497000	237	282
||TCONS_00084361	R.SHHLAHYRASEEEPEYGEESRSYR.G	Y	2918.3	260000	485	508
||TCONS_00084361	L.LDEGHYPVRESPIDTA.K	Y	1797.85	160000	591	606
||TCONS_00084361	R.GNPDDSFLEDEGEDRNGV.T	Y	1963.8	278000	690	707
||TCONS_00084361	R.APQLDLKRQYDGVAELDQLLHYRKKA.D	Y	3067.66	102000	744	769
||TCONS_00084361	R.SGSNKSSYEGHPLSEERRPSPKESKEADVATVRLGEK.R	Y	4041.02	1590000	447	483
||TCONS_00084361	E.SPIDTAKRYPQSKWQEQE.K	Y	2190.07	67900	601	618
||TCONS_00084361	R.LGALFNPYFDPLQWKNSDFEKRGNPDD.S	Y	3182.51	381000	668	694
||TCONS_00084361	R.SGSNKSSYEGHPLSEERRPSPKESKEADVATVRLGEKR.S	Y	4197.12	570000	447	484
||TCONS_00084361	R.NHPDSELESTANRHGEETEEERSYEGANGRQHRGRGREPGAHSALDTREE.K	Y	5639.55	1000000	538	587
||TCONS_00084361	N.HPDSELESTANRHGEETEEERSYEGANGRQHR.G	Y	3706.63	940000	539	570
||TCONS_00084361	L.Q(-17.03)KIAEKFSQR(-.98).G	Y	1215.67	115000	819	828	Pyro-glu from Q; Amidation
||TCONS_00084361	R.PSPKESKEADVATVRLGE.K	Y	1911.99	410000	465	482
||TCONS_00084361	L.TAEEKKELENLAAMD.L	Y	1690.81	358000	801	815
||TCONS_00084361	R.SGSNKSSYEGHPLSEERRPSPKESKEADVATV.R	Y	3457.67	3020000	447	478
||TCONS_00084361	R.DPADASGTRWASSREDAGAPVE.D	Y	2244	341000	240	261
||TCONS_00084361	G.ALFNPYFDPLQWK.N	Y	1637.82	233000	670	682
||TCONS_00084361	G.ALFNPYFDPLQWKN.S	Y	1751.87	180000	670	683
||TCONS_00084361	R.GNPDDSFLEDEGEDRNGVTLTE.K	Y	2408.03	648000	690	711
||TCONS_00084361	R.FPDRQYEPYPITE.K	Y	1653.77	1740000	651	663
||TCONS_00084361	N.HPDSELESTANRHGEETEEERSYEGANGRQH.R	Y	3550.53	385000	539	569
||TCONS_00084361	D.LELQKIAEKF.S	Y	1217.7	689000	816	825
||TCONS_00084361	E.EQLGPEESREEVRFPDRQYEPYPITE.K	Y	3192.5	752000	638	663
||TCONS_00084361	F.ARAPQLDLKRQYDGVAELDQLLHYRKK.A	Y	3223.76	284000	742	768
||TCONS_00084361	K.SSYEGHPLSEERRPSPKESKEADVATVRLGEK.R	Y	3567.79	93700	452	483
||TCONS_00084361	L.GPEESREEVRFPDRQYEPYPITE.K	Y	2822.31	186000	641	663
||TCONS_00084361	K.ADEFPDFYD.S	Y	1117.42	612000	769	777
||TCONS_00084361	R.GNPDDSFLEDEGEDRNGVTL.T	Y	2177.93	1830000	690	709
||TCONS_00084361	R.EPGAHSALDTREEKRLLD.E	Y	2036.03	84800	575	592
||TCONS_00084361	P.VDNRDHNEEMVTRC(+57.02)IIEVLSNAL.S	Y	2726.31	186000	175	197	Carbamidomethylation
||TCONS_00084361	R.SGSNKSSYEGHPLSEERRPSPK.E	Y	2428.17	433000	447	468
||TCONS_00084361	S.FARAPQLDL.K	Y	1029.56	278000	741	749
||TCONS_00084361	R.EEKRLLDEGHYPVRESPIDTA.K	Y	2453.22	995000	586	606
||TCONS_00084361	R.YPQSKWQEQE.K	Y	1321.59	955000	609	618
||TCONS_00084361	R.RPFSEDVNWGYE.K	Y	1497.65	1500000	726	737
||TCONS_00084361	D.LELQKIAEKFSQR(-.98).G	Y	1587.91	101000	816	828	Amidation
||TCONS_00084361	E.GHYPVRESPIDTAKRY.P	Y	1887.96	71000	594	609
||TCONS_00084361	A.HSALDTREEKRLLD.E	Y	1681.87	40600	579	592
||TCONS_00084361	R.SEESQEREYKRNHPDSELESTANRHGEETEEERSYEGANGR.Q	Y	4821.11	154000	527	567
||TCONS_00084361	E.SPIDTAKRYPQSKWQEQEK.N	Y	2318.17	268000	601	619
||TCONS_00084361	A.PVDNRDHNEEMVTRC(+57.02)IIEVLSNALSKSSVPTITPEC(+57.02)RQVLKKSGKEVK.G	Y	5490.84	845000	174	221	Carbamidomethylation
||TCONS_00084361	R.GREPGAHSALDTREEKRLLDEGHYPV.R	Y	2931.46	536000	573	598
||TCONS_00084361	R.NHPDSELESTANRHGEETEEERSYE.G	Y	2944.23	331000	538	562
||TCONS_00084361	K.RLGALFNPYFDPLQWKNSDFEK.R	Y	2684.34	364000	667	688
||TCONS_00084361	R.NHPDSELESTANRHGEETEEERSYEGA.N	Y	3072.29	96200	538	564
||TCONS_00084361	R.QYEPYPITE.K	Y	1138.52	760000	655	663
||TCONS_00084361	R.GREPGAHSALDTREEKRLL.D	Y	2134.12	237000	573	591
||TCONS_00084361	R.NHPDSELESTANRHGEETEEERSYEGANGRQHRGRGREPGAHSALDT.R	Y	5225.36	13500000	538	584
||TCONS_00084361	M.DLELQKIAEKFSQR(-.98).G	Y	1702.94	16100	815	828	Amidation
||TCONS_00084361	A.LFNPYFDPLQWKNSDFE.K	Y	2159	202000	671	687
||TCONS_00084361	E.EVRFPDRQYEPYPITEKRK.R	Y	2450.27	136000	648	666
||TCONS_00084361	S.REEVRFPDRQYEPYPITE.K	Y	2323.12	273000	646	663
||TCONS_00084361	P.Q(-17.03)LDLKRQYDGVAELDQLLHYR.K	Y	2555.31	240000	746	766	Pyro-glu from Q
||TCONS_00084361	F.PDRQYEPYPITEKRKR.L	Y	2075.09	8200	652	667
||TCONS_00084361	R.APQLDLKRQYDGVAELDQLLHYRKK.A	Y	2996.62	234000	744	768
||TCONS_00084361	N.PYFDPLQWKN.S	Y	1306.63	30400	674	683
||TCONS_00084361	Y.HSEERVGKEREKEEGKIYPMGEHREDAGEE.K	Y	3539.63	319000	306	335
||TCONS_00084361	F.SEDVNWGYE.K	Y	1097.43	381000	729	737
||TCONS_00084361	S.APVDNRDHNEEMVTRC(+57.02)IIEVLSNALSKSSVPTITPEC(+57.02)R.Q	Y	4337.12	1230000	173	210	Carbamidomethylation
||TCONS_00084361	Q.EEQLGPEESREEVRFPDRQYEPYPITE.K	Y	3321.54	541000	637	663
||TCONS_00084361	D.PLQWKNSDFE.K	Y	1262.59	26400	678	687
||TCONS_00084361	L.RDPADASGTRWASSREDAGAPVEDSQGQTK.V	Y	3144.45	130000	239	268
||TCONS_00084361	L.SNALSKSSVPTITPEC(+57.02)RQVL.K	Y	2186.14	218000	194	213	Carbamidomethylation
||TCONS_00084361	R.GREPGAHSALDTREEKRLLDEGHYPVRESPIDTA.K	Y	3800.88	747000	573	606
||TCONS_00084361	G.ALFNPYFDPLQW.K	Y	1509.73	299000	670	681
||TCONS_00084361	H.RGRGREPGAHSALDTREEKRLLD.E	Y	2618.37	2010000	570	592
||TCONS_00084361	R.EGVDDQESLRPSNQQASKEAKIY.H	Y	2591.25	662000	283	305
||TCONS_00084361	P.LSEERRPSPKESKEADVATVRLGE.K	Y	2682.39	70700	459	482
||TCONS_00084361	A.PVDNRDHNEEM(+15.99)VTRC(+57.02)IIEVLSNALSK.S	Y	3054.49	47400	174	199	Oxidation (M); Carbamidomethylation
||TCONS_00084361	S.PIDTAKRYPQSKWQEQEKNYL.N	Y	2621.32	381000	602	622
||TCONS_00084361	K.RLGALFNPYFDPLQWKNSD.F	Y	2280.13	421000	667	685
||TCONS_00084361	N.HPDSELESTANRHGEETEEERSYEGANGRQHRGRGREPGAHSALDTREE.K	Y	5525.51	NA	539	587
||TCONS_00084361	E.ADVATVRLGE.K	Y	1029.55	471000	473	482
||TCONS_00084361	R.GREPGAHSALDTREEKRLLDEGHYPVRES.P	Y	3303.63	169000	573	601
||TCONS_00084361	R.HHHGRSGSNKSSYEGHPLSEERRPSPKESKEADVATVRLGE.K	Y	4537.22	1280000	442	482
||TCONS_00084361	L.TAEEKKELENLAAMDLELQKIAEKF.S	Y	2890.5	131000	801	825
||TCONS_00084361	E.GEEGEEGEEGEEGEEDSASEVTKRRPR.H	Y	2976.28	81800	415	441
||TCONS_00084361	E.DVNWGYE.K	Y	881.356	280000	731	737
||TCONS_00084361	R.SGSNKSSYEGHPLSEERRPSPKESKEADVATVRL.G	Y	3726.86	650000	447	480
||TCONS_00084361	K.GENQNSKFEVRLL.R	Y	1532.79	201000	226	238
||TCONS_00084361	K.SSVPTITPEC(+57.02)RQVLKKSGKEVKGEEKGENQNSKFEV.R	Y	4046.07	2450000	200	235	Carbamidomethylation
||TCONS_00084361	K.SSVPTITPEC(+57.02)RQVLK.K	Y	1713.91	691000	200	214	Carbamidomethylation
||TCONS_00084361	R.ESPIDTAKRYPQSKWQEQEK.N	Y	2447.21	152000	600	619
||TCONS_00084361	L.DEGHYPVRESPIDTA.K	Y	1684.77	585000	592	606
||TCONS_00084361	E.KRLLDEGHYPVRESPID.T	Y	2023.05	276000	588	604
||TCONS_00084361	R.NHPDSELESTANRHGEETEEE.R	Y	2409	2270000	538	558
||TCONS_00084361	R.GRGREPGAHSALDTREEKRLLD.E	Y	2462.27	47900	571	592
||TCONS_00084361	R.APQLDLKRQYD.G	Y	1345.7	858000	744	754
||TCONS_00084361	D.SFLEDEGEDRNGVTL.T	Y	1679.76	100000	695	709
||TCONS_00084361	Y.EGHPLSEERRPSPKESKEADVATVRLGE.K	Y	3102.57	58900	455	482
||TCONS_00084361	R.DHNEEMVTRC(+57.02)IIEVLSNALSKSSVPTITPEC(+57.02)RQVL.K	Y	4025	259000	179	213	Carbamidomethylation
||TCONS_00084361	D.PADASGTRWASSREDAGAPVEDSQGQTK.V	Y	2873.32	6090	241	268
||TCONS_00084361	R.KKADEFPDFYD.S	Y	1373.61	32300	767	777
||TCONS_00084361	D.LELQKIAE.K	Y	942.539	102000	816	823
||TCONS_00084361	F.NPYFDPLQWKNSD.F	Y	1622.74	52400	673	685
||TCONS_00084361	A.PVDNRDHNEEMVTRC(+57.02)IIEVLSNALSKSSVPTITPEC(+57.02)RQVLKKSGK.E	Y	5134.63	826000	174	218	Carbamidomethylation
||TCONS_00084361	V.AELDQLLHY.R	Y	1100.55	55900	757	765
||TCONS_00084361	R.LGALFNPYFDPLQ.W	Y	1493.76	149000	668	680
||TCONS_00084361	K.ADEFPDFYDSEEQMGPHQEANDEKARADQRVLTAEEKKELENLAAMDLELQKIAEKFSQR(-.98).G	Y	6979.33	NA	769	828	Amidation
||TCONS_00084361	R.PFSEDVNWGYE.K	Y	1341.55	68800	727	737
||TCONS_00084361	R.SFARAPQLDLKRQYDGVAELDQLL.H	Y	2745.44	449000	740	763
||TCONS_00084361	S.SYEGHPLSEERRPSPKESKEADVATVRLGE.K	Y	3352.66	36200	453	482
||TCONS_00084361	R.LLRDPADASGTRWASSREDAGAPVEDSQGQT.K	Y	3242.52	100000	237	267
||TCONS_00084361	E.VRFPDRQYEPYPITE.K	Y	1908.94	401000	649	663
||TCONS_00084361	K.IYHSEERVGKEREKEEGKIYPMGEHREDAGEE.K	Y	3815.78	1470000	304	335
||TCONS_00084361	F.NPYFDPLQW.K	Y	1178.54	69500	673	681
||TCONS_00084361	E.Q(-17.03)LGPEESREEVRFPDRQYEPYPITE.K	Y	3046.43	2720000	639	663	Pyro-glu from Q
||TCONS_00084361	R.NHPDSELESTANRHGEETEEERSYEGAN.G	Y	3186.34	146000	538	565
||TCONS_00084361	H.SALDTREEKRLLDEGHYPVRESPIDTA.K	Y	3096.55	173000	580	606
||TCONS_00084361	R.LLDEGHYPVRESPID.T	Y	1738.85	457000	590	604
||TCONS_00084361	R.SFARAPQLDLKRQYDGVAELDQLLH.Y	Y	2882.5	251000	740	764
||TCONS_00084361	Y.HSEERVGKEREKEEGKIYPMGEHREDAGEEKKHIEDSGEKPNTFSN.K	Y	5351.51	475000	306	351
||TCONS_00084361	E.SKEADVATVRLGE.K	Y	1373.71	162000	470	482
||TCONS_00084361	D.SEEQMGPHQEANDEKARADQRVLTAEEKKELENLAAMDLELQKIAEKFSQR.G	Y	5880.9	487000	778	828
||TCONS_00084361	R.LLDEGHYPVRESPIDT.A	Y	1839.9	181000	590	605
||TCONS_00084361	R.WASSREDAGAPVEDSQGQTKVGNEKWTEGGGHSR.E	Y	3612.66	130000	249	282
||TCONS_00084361	R.Q(-17.03)YDGVAELDQLLH.Y	Y	1482.7	230000	752	764	Pyro-glu from Q
||TCONS_00084361	R.VLTAEEKKELENLAAM(+15.99)DLELQKIAEKFSQR(-.98).G	Y	3488.85	126000	799	828	Oxidation (M); Amidation
||TCONS_00084361	R.EKEEGKIYPMGEHREDAGEEKKHIEDSGEKPNTF.S	Y	3942.83	1760000	316	349
||TCONS_00084361	R.SFARAPQLDLKRQYDGVAELDQ.L	Y	2519.28	NA	740	761
||TCONS_00084361	K.GENQNSKFEVRLLRDPADASGTR.W	Y	2559.28	113000	226	248
||TCONS_00084361	L.LDEGHYPV.R	Y	928.429	153000	591	598
||TCONS_00084361	A.DVATVRLGE.K	Y	958.508	31900	474	482
||TCONS_00084361	K.EVKGEEKGENQNSKFEVRLL.R	Y	2332.2	173000	219	238
||TCONS_00084361	N.HPDSELESTANRHGEETEEERSYEGANGRQHRGRGREPGAHSALDT.R	Y	5111.32	NA	539	584
||TCONS_00084361	D.EGHYPVRESPIDTA.K	Y	1569.74	69300	593	606
||TCONS_00084361	E.ANDEKARADQRVLTAEEKKELENLAAMD.L	Y	3157.57	385000	788	815
||TCONS_00084361	P.YFDPLQWKNSDFE.K	Y	1687.75	15300	675	687
||TCONS_00084361	Y.FDPLQWK.N	Y	932.476	40500	676	682
||TCONS_00084361	E.SPIDTAKRYPQSKWQEQEKNYL.N	Y	2708.36	480000	601	622
||TCONS_00084361	R.LLDEGHYPVRESPIDTAKRYPQSKWQEQEK.N	Y	3626.81	377000	590	619
||TCONS_00084361	A.LFNPYFDPLQWKN.S	Y	1680.83	9230	671	683
||TCONS_00084361	R.APQLDL.K	N	655.354	NA	744	749
||TCONS_00084361	E.Q(-17.03)LGPEESREEVRFPDR.Q	Y	1925.92	478000	639	654	Pyro-glu from Q
||TCONS_00084361	R.ADQRVLTAEEKKELENLAAMDLEL.Q	Y	2728.4	127000	795	818
||TCONS_00084361	R.APQLDLKRQYDGVAELDQLL.H	Y	2284.21	90600	744	763
||TCONS_00084361	L.LDEGHYPVRESPID.T	Y	1625.77	27800	591	604
||TCONS_00084361	D.SELESTANRHGEETEEERSYEGANGRQH.R	Y	3201.39	343000	542	569
||TCONS_00084361	E.RRPSPKESKEADVATVRLGE.K	Y	2224.19	281000	463	482
||TCONS_00084361	G.LQYRGRGSEEDRAPRPR.S	Y	2042.05	51100	510	526
||TCONS_00084361	E.QLGPEESREEVRFPDRQYEPYPITEK.R	Y	3191.55	142000	639	664
||TCONS_00084361	S.APVDNRDHNEEM(+15.99)VTRC(+57.02)IIEVLSNALSKSSVPTITPEC(+57.02)RQVL.K	Y	4693.33	383000	173	213	Oxidation (M); Carbamidomethylation
||TCONS_00084361	P.ADASGTRWASSREDAGAPVE.D	Y	2031.92	40300	242	261
||TCONS_00084361	R.LLDEGHYPVRESPIDTAKRYPQSKWQEQEKN.Y	Y	3740.85	205000	590	620
||TCONS_00084361	K.RLGALFNPYFDPLQWKNSDFEKR.G	Y	2840.44	749000	667	689
||TCONS_00084361	K.SSVPTITPEC(+57.02)R.Q	Y	1245.6	42400	200	210	Carbamidomethylation
||TCONS_00084361	A.KRYPQSKWQEQEKNYLNYGEEGDQGRWWQQEE.Q	Y	4115.88	495000	607	638
||TCONS_00084361	K.RLLDEGHYPVRESPIDTA.K	Y	2067.04	158000	589	606
||TCONS_00084361	R.LLRDPADASGTRWASSREDAGAPVE.D	Y	2626.27	224000	237	261
||TCONS_00084361	R.Q(-17.03)YEPYPITE.K	Y	1121.49	388000	655	663	Pyro-glu from Q
||TCONS_00084361	Q.YDGVAELDQLLHYR.K	Y	1690.83	14900	753	766
||TCONS_00084361	R.DPADASGTRWASS.R	Y	1319.57	47000	240	252
||TCONS_00084361	K.RLGALFNPYFDPLQWKN.S	Y	2078.07	16700	667	683
||TCONS_00084361	R.ADQRVLTAEEKKELENL.A	Y	1985.04	122000	795	811
||TCONS_00084361	R.SHHLAHYRASEEEPEYGEES.R	Y	2356	35000	485	504
||TCONS_00084361	R.EEKRLLDEGHYPVRESPIDTAKRYPQSK.W	Y	3340.72	184000	586	613
||TCONS_00084361	R.LLRDPADASGTRWASSREDAGAPVED.S	Y	2741.3	87700	237	262
||TCONS_00084361	Y.FDPLQWKNSDFEK.R	Y	1652.78	61900	676	688
||TCONS_00084361	K.KADEFPDFYD.S	Y	1245.52	132000	768	777
||TCONS_00084361	H.HGRSGSNKSSYEGHPLSEERRPSPKESKEADVATVRLGE.K	Y	4263.1	227000	444	482
||TCONS_00084361	R.ADQRVLTAEEKKELENLAAMD.L	Y	2373.18	488000	795	815
||TCONS_00084361	S.PIDTAKRYPQSKWQEQE.K	Y	2103.04	309000	602	618
||TCONS_00084361	R.EPGAHSALDTREEKRLLDEGHYPVRESPIDTAK.R	Y	3715.86	124000	575	607
||TCONS_00084361	R.GRGREPGAHSALDTREEKRLL.D	Y	2347.25	125000	571	591
||TCONS_00084361	R.ADQRVLTAEEKKELENLAAM(+15.99)DLELQKIAEKFSQ.R	Y	3803.96	392000	795	827	Oxidation (M)
||TCONS_00084361	D.EGHYPVRESPIDTAKRY.P	Y	2017	230000	593	609
||TCONS_00084361	K.RLGALFNPYFDPLQW.K	Y	1835.94	350000	667	681
||TCONS_00084361	R.LGALFNPY.F	Y	893.465	373000	668	675
||TCONS_00084361	D.Q(-17.03)GRWWQQEE.Q	Y	1228.53	364000	630	638	Pyro-glu from Q
||TCONS_00084361	S.APVDNRDHNEEM(+15.99)VTRC(+57.02)IIEVLSNALS.K	Y	2997.43	152000	173	198	Oxidation (M); Carbamidomethylation
||TCONS_00084361	R.EEKRLLDEGHYPVR.E	Y	1739.9	62900	586	599
||TCONS_00084361	E.SREEVRFPDRQYEPYPITEKRKR.L	Y	2978.55	70800	645	667
||TCONS_00084361	K.ELENLAAMDLELQKIAEKFSQR.G	Y	2575.33	7.8	807	828
||TCONS_00084361	R.LLDEGHYP.V	Y	942.445	446000	590	597
||TCONS_00084361	A.SEEEPEYGEESRSY.R	Y	1689.66	28300	494	507
||TCONS_00084361	P.YFDPLQWKNSD.F	Y	1411.64	59800	675	685
||TCONS_00084361	F.ARAPQLDL.K	Y	882.492	295000	742	749
||TCONS_00084361	R.Q(-17.03)YDGVAELDQLL.H	Y	1345.64	94500	752	763	Pyro-glu from Q
||TCONS_00084361	M.DLELQKIAEKFSQR.G	Y	1703.92	26200	815	828
||TCONS_00084361	R.SFARAPQLDLKRQYDGVAELDQL.L	Y	2632.36	177000	740	762
||TCONS_00084361	R.LLDEGHYPVRE.S	Y	1326.66	56700	590	600
||TCONS_00084361	S.EEEPEYGEESRSY.R	Y	1602.63	3050	495	507
||TCONS_00084361	A.HSALDTREEKRLLDEGHYPVRES.P	Y	2736.36	222000	579	601
||TCONS_00084361	N.HPDSELESTANRHGEETEEERSY.E	Y	2701.15	25900	539	561
||TCONS_00084361	E.KEEGKIYPMGEHREDAGEEKKHIEDSGEKPNTF.S	Y	3813.79	243000	317	349
||TCONS_00084361	W.ERRPFSEDVNWGYE.K	Y	1782.8	998000	724	737
||TCONS_00084361	R.LLRDPADASGTRWASSRED.A	Y	2102.01	25700	237	255
||TCONS_00084361	E.LDQLLHY.R	Y	900.471	24300	759	765
||TCONS_00084361	K.SSVPTITPEC(+57.02)RQVL.K	Y	1585.81	321000	200	213	Carbamidomethylation
||TCONS_00084361	R.NHPDSELESTANRHGEETE.E	Y	2150.91	279000	538	556
||TCONS_00084361	E.KPQELTDQDQSQEESQEGEEGEEGEEGEEGEEDSASEVTKRRPR.H	Y	4976.14	321000	398	441
||TCONS_00084361	S.REEVRFPDRQYEPYPITEKRK.R	Y	2735.41	265000	646	666
||TCONS_00084361	R.C(+57.02)IIEVLSNALSKSSVPTITPEC(+57.02)RQVL.K	Y	2913.53	88200	188	213	Carbamidomethylation
||TCONS_00084361	R.GNPDDSFLED.E	Y	1107.44	1020000	690	699
||TCONS_00084361	N.HPDSELESTANRHGEETEEERSYEGANGRQHRGR.G	Y	3919.76	172000	539	572
||TCONS_00084361	K.SSYEGHPLSEERRPSPKESKEADVATV.R	Y	2984.45	324000	452	478
||TCONS_00084361	R.WASSREDAGAPVEDSQGQTKVGNEK.W	Y	2645.23	41000	249	273
||TCONS_00084361	Q.EEQLGPEESREEVRFPDR.Q	Y	2201.03	99500	637	654
||TCONS_00084361	D.TREEKRLLDEGHYPVRESPID.T	Y	2538.28	14500	584	604
||TCONS_00084361	L.GALFNPYFDPLQWKNSD.F	Y	2010.95	41500	669	685
||TCONS_00084361	D.EGHYPVRESPID.T	Y	1397.66	122000	593	604
||TCONS_00084361	D.SELESTANRHGEETEEERSYEGANGRQHRGR.G	Y	3570.62	636000	542	572
||TCONS_00084361	R.VLTAEEKKELENLAAMD.L	Y	1902.96	89000	799	815
||TCONS_00084361	R.LGALFNPYFDPLQWKNSDFEKRGNPDDSFLEDEGEDR.N	Y	4360	59700	668	704
||TCONS_00084361	E.ADVATVRL.G	Y	843.481	229000	473	480
||TCONS_00084361	K.IYHSEERVGKEREKEEGKIYPMGEHREDAGEEKKHIEDSGEKPNTFSN.K	Y	5627.66	NA	304	351
||TCONS_00084361	D.SFLEDEGEDRNGVTLTE.K	Y	1909.85	72900	695	711
||TCONS_00084361	R.NHPDSELESTANRHGEETEEERSYEGANGRQHRGRGREPGAH.S	Y	4738.13	384000	538	579
||TCONS_00084361	D.SELESTANRHGEETEEERSYEGANGRQHR.G	Y	3357.5	340000	542	570
||TCONS_00084361	E.GVDDQESLRPSNQQASKEAKIY.H	Y	2462.2	45800	284	305
||TCONS_00084361	R.EPGAHSALDTREEKRLLDEGHYPVR.E	Y	2874.44	151000	575	599
||TCONS_00084361	D.GVAELDQLLHYRKKADEFPDFYD.S	Y	2768.34	261000	755	777
||TCONS_00084361	R.LGALFNPYFDPLQWKNSDFEKRGNPDDSFLED.E	Y	3773.76	851000	668	699
||TCONS_00084361	D.FEKRGNPDDSFLED.E	Y	1667.74	1790	686	699
||TCONS_00084361	K.RQYDGVAELDQLLHYRK.K	Y	2103.09	NA	751	767
||TCONS_00084361	R.GNPDDSFLEDEGED.R	Y	1537.57	368000	690	703
||TCONS_00084361	H.SALDTREEKRLLDEGHYPV.R	Y	2227.12	159000	580	598
||TCONS_00084361	D.ASGTRWASSREDAGAPVED.S	Y	1960.89	39100	244	262
||TCONS_00084361	D.SELESTANRHGEETEEERSYEGANGRQHRGRGREPGAHSALDTREE.K	Y	5176.37	818000	542	587
||TCONS_00084361	L.RDPADASGTRWASSREDAGAPVED.S	Y	2515.13	24400	239	262
||TCONS_00084361	A.PVDNRDHNEEMVTRC(+57.02)IIEVLSNALSKSSVPTITPEC(+57.02)RQVLKK.S	Y	4862.48	357000	174	215	Carbamidomethylation
||TCONS_00084361	E.VRFPDRQYEPYPITEKRKR.L	Y	2477.33	41600	649	667
||TCONS_00084361	Y.PQSKWQEQEKNYL.N	Y	1676.82	430000	610	622
||TCONS_00084361	D.EGEDRNGVTLTE.K	Y	1318.6	82500	700	711
||TCONS_00084361	L.GPEESREEVRFPDRQYEPYP.I	Y	2479.14	28700	641	660
||TCONS_00084361	L.GALFNPYFDPLQW.K	Y	1566.75	185000	669	681
||TCONS_00084361	W.ASSREDAGAPVEDSQGQTKVGNEKWTEGGGHSREGVDDQESLRPSNQQASK.E	Y	5395.49	NA	250	300
||TCONS_00084361	L.LRDPADASGTRWASS.R	Y	1588.76	20000	238	252
||TCONS_00084361	L.GALFNPYFDPLQWKNSDFEK.R	Y	2415.15	72200	669	688
||TCONS_00084361	A.LFNPYFDPLQWKNSD.F	Y	1882.89	31100	671	685
||TCONS_00084361	D.LELQKIAEKFSQ.R	Y	1432.79	49600	816	827
||TCONS_00084361	A.PVDNRDHNEEMVTRC(+57.02)IIEVLSNALS.K	Y	2910.4	226000	174	198	Carbamidomethylation
||TCONS_00084361	Y.RGLQYRGRGSEEDRAPRPR.S	Y	2255.17	388000	508	526
||TCONS_00084361	R.LLRDPADASGTRWASSREDAGAPVEDSQGQTKV.G	Y	3469.68	28700	237	269
||TCONS_00084361	D.WWERRPFSEDVNWGYE.K	Y	2154.95	43600	722	737
||TCONS_00084361	R.ADQRVLTAEEKKELENLAAMDLELQ.K	Y	2856.45	87700	795	819
||TCONS_00084361	L.TAEEKKELENLAAM(+15.99)D.L	Y	1706.8	106000	801	815	Oxidation (M)
||TCONS_00084361	P.ADASGTRWASSREDAGAPVEDSQGQTKVGNEKWTEGGGHSR.E	Y	4270.96	38300	242	282
||TCONS_00084361	R.QYDGVAELDQLLH.Y	Y	1499.73	21800	752	764
||TCONS_00084361	R.GNPDDSFLEDEGEDRNGVTLT.E	Y	2278.98	189000	690	710
||TCONS_00084361	D.SELESTANRHGEETEEERSYEGANG.R	Y	2780.18	78600	542	566
||TCONS_00084361	K.SGKEVKGEEKGENQNSKFEV.R	Y	2222.08	72300	216	235
||TCONS_00084361	E.EVRFPDRQYEPYPI.T	Y	1807.89	90100	648	661
||TCONS_00084361	P.Q(-17.03)ELTDQDQSQEESQEGEEGEEGEEGEEGEEDSASEVTKRRPR.H	Y	4733.97	75500	400	441	Pyro-glu from Q
||TCONS_00084361	R.Q(-17.03)EKPQELTDQDQSQEESQEGEEGEEGEEGEEGEEDSASEVTKRRPR.H	Y	5216.22	391000	396	441	Pyro-glu from Q
||TCONS_00084361	D.SELESTANRHGEETEEERSYEGANGRQHRGRGREPGAHSALDT.R	Y	4762.18	1000000	542	584
||TCONS_00084361	R.EEKRLLDEGHYPV.R	Y	1583.79	272000	586	598
||TCONS_00084361	D.AGAPVEDSQGQTKVGNEKWTEGGGHSR.E	Y	2781.31	42800	256	282
||TCONS_00084361	P.DSELESTANRHGEETEEERSYEGANGRQHR.G	Y	3472.52	71300	541	570
||TCONS_00084361	K.ELENLAAMDLELQKIAEKFS.Q	Y	2291.17	176000	807	826
||TCONS_00084361	E.EVRFPDRQYEPYPIT.E	Y	1908.94	24900	648	662
||TCONS_00084361	R.SYEGANGRQHRGRGREPGAHSALDTREE.K	Y	3092.46	180000	560	587
||TCONS_00084361	R.EDAGAPVEDSQGQTKVGNEKWTEGGGHSREGVDDQESLRPSNQQASK.E	Y	4994.29	223000	254	300
||TCONS_00084361	S.SVPTITPEC(+57.02)RQVL.K	Y	1498.78	31000	201	213	Carbamidomethylation
||TCONS_00084361	R.SEASAKKKDESVARADAHSMEL.E	Y	2359.14	52500	354	375
||TCONS_00084361	R.SEASAKKKDESVARADAHSMELEE.K	Y	2617.23	32400	354	377
||TCONS_00084361	R.SGSNKSSYEGHPLSEERRPSPKESK.E	Y	2772.34	122000	447	471
||TCONS_00084361	E.EGDQGRWWQQEE.Q	Y	1546.64	47800	627	638
||TCONS_00084361	R.SFARAPQLDLKRQYDGVAE.L	Y	2163.11	73100	740	758
||TCONS_00084361	R.GNPDDSFLEDEGEDRNGVTLTEKN.S	Y	2650.16	55700	690	713
||TCONS_00084361	S.KEADVATVRLGE.K	Y	1286.68	19900	471	482
||TCONS_00084361	H.SALDTREEKRLLD.E	Y	1544.82	58900	580	592
||TCONS_00084361	R.VGKEREKEEGKIYPMGEHREDAGEE.K	Y	2901.36	138000	311	335
||TCONS_00084361	R.Q(-17.03)YDGVAELDQL.L	Y	1232.56	75700	752	762	Pyro-glu from Q
||TCONS_00084361	K.SSYEGHPLSEERRPSPKESKEADVA.T	Y	2784.33	75700	452	476
||TCONS_00084361	A.PVDNRDHNEEMVTRC(+57.02)IIEVLSNALSKSSVPTITPEC(+57.02)RQVLKKSGKEVKGEEKGENQNSKFEVR.L	Y	7222.66	658000	174	236	Carbamidomethylation
||TCONS_00084361	R.NHPDSELESTANRHGEETEEERSYEGANG.R	Y	3243.36	77500	538	566
||TCONS_00084361	E.TEEERSYEGANGRQHRGRGREPGAHSALDTREE.K	Y	3736.74	46500	555	587
||TCONS_00084361	K.EVKGEEKGENQNSKFEVRLLR.D	Y	2488.3	160000	219	239
||TCONS_00084361	R.VLTAEEKKELENL.A	Y	1514.82	109000	799	811
||TCONS_00084361	R.QYEPYPITEK.R	Y	1266.61	17500	655	664
||TCONS_00084361	R.EEVRFPDRQYEPYPI.T	Y	1936.93	70600	647	661
||TCONS_00084361	S.APVDNRDHNEEM(+15.99)VTRC(+57.02)IIEVLSNAL.S	Y	2910.4	34700	173	197	Oxidation (M); Carbamidomethylation
||TCONS_00084361	N.PYFDPLQWKNSDFEKRGNPDD.S	Y	2567.17	48500	674	694
||TCONS_00084361	A.AMDLELQKI.A	Y	1059.56	54400	813	821
||TCONS_00084361	R.Q(-17.03)YDGVAELDQLLHYRKKADEFPDFYDSEEQMGPHQEANDEKAR.A	Y	5094.3	NA	752	794	Pyro-glu from Q
||TCONS_00084361	R.ESPIDTAKRYPQSKWQEQEKNYL.N	Y	2837.4	95100	600	622
||TCONS_00084361	N.DEKARADQRVLTAEEKKELENLAAMDLELQKIAEKFSQR.G	Y	4543.37	28000	790	828
||TCONS_00084361	R.YPQSKWQEQEKNYLNYGEEGDQGRWWQQEE.Q	Y	3831.68	216000	609	638
||TCONS_00084361	K.VGNEKWTEGGGHSREGVDDQESLRPSNQQASKEAKIY.H	Y	4085.94	NA	269	305
||TCONS_00084361	A.LFNPYFDPLQ.W	Y	1252.61	32300	671	680
||TCONS_00084361	H.QEANDEKARADQRVLTAEEKKELENLAAMDLELQKIAEKFSQR(-.98).G	Y	4984.57	127000	786	828	Amidation
||TCONS_00084361	D.QGRWWQQEE.Q	Y	1245.55	223000	630	638
||TCONS_00084361	L.LRDPADASGTRWASSREDAGAPVE.D	Y	2513.19	15100	238	261
||TCONS_00084361	E.KRLLDEGHYPVRESPIDT.A	Y	2124.1	171000	588	605
||TCONS_00084361	M.GEHREDAGEEKKHIEDSGEKPNTFSN.K	Y	2939.33	37200	326	351
||TCONS_00084361	F.ARAPQLDLKRQYD.G	Y	1572.84	83600	742	754
||TCONS_00084361	E.EVRFPDRQYEPYP.I	Y	1694.81	20200	648	660
||TCONS_00084361	L.LRDPADASGTRWASSREDAGAPVED.S	Y	2628.22	27100	238	262
||TCONS_00084361	R.QHRGRGREPGAHSALDTREE.K	Y	2258.1	986	568	587
||TCONS_00084361	R.SGSNKSSYEGHPLSEERRPSPKESKE.A	Y	2901.39	43000	447	472
||TCONS_00084361	R.YPQSKWQEQEKNYLNYGEEGDQGRWWQQE.E	Y	3702.64	58500	609	637
||TCONS_00084361	F.ARAPQLDLKRQYDGVAELDQLLHYRK.K	Y	3095.66	46500	742	767
||TCONS_00084361	R.NHPDSELESTANRHGEETEEERSYEGANGRQHRGRGREPGA.H	Y	4601.08	NA	538	578
||TCONS_00084361	S.APVDNRDHNEEMVTRC(+57.02)IIEVLSNALSKSSVPTITPEC(+57.02)RQVLK.K	Y	4805.43	259000	173	214	Carbamidomethylation
||TCONS_00084361	K.KELENLAAMDLELQKIAE.K	Y	2057.07	8610	806	823
||TCONS_00084361	R.NHPDSELESTANRHGEETEEERSYEGANGRQHRGRGREPGAHSALDTR.E	Y	5381.46	188000	538	585
||TCONS_00084361	R.VGKEREKEEGKIYPMGEHREDAGEEKKHIEDSGEKPNTFSN.K	Y	4713.24	1200000	311	351
||TCONS_00084361	R.LLDEGHYPVRESPIDTAKRYPQSKWQEQE.K	Y	3498.72	70400	590	618
||TCONS_00084361	E.LTDQDQSQEESQEGEEGEEGEEGEEGEEDSASEVTKRRPR.H	Y	4493.89	135000	402	441
||TCONS_00084361	H.YPVRESPIDTA.K	Y	1246.62	157000	596	606
||TCONS_00084361	E.GEEGEEGEEGEEDSASEVTKRRPR.H	Y	2661.17	27900	418	441
||TCONS_00084361	K.SSVPTITPEC(+57.02)RQVLKKSGKEVKGEEKGENQNSKFEVRLL.R	Y	4428.34	167000	200	238	Carbamidomethylation
||TCONS_00084361	E.KARADQRVLTAEEKKELE.N	Y	2113.15	7660	792	809
P60041|SMS_MOUSE	F.LQKSLAAATGKQELAKYFLAELLSEPNQTENDALEPEDLPQAAEQDEMRLELQ.R	Y	5925.95	7980000	35	87
P60041|SMS_MOUSE	K.SLAAATGKQELAKYFLAELLSEPNQTENDALEPEDLPQAAEQDEMRLELQ.R	Y	5556.71	8000000	38	87
P60041|SMS_MOUSE	G.APSDPRLRQFLQKSLAAATGKQELAKYFLA.E	Y	3317.82	26100000	25	54
P60041|SMS_MOUSE	G.APSDPRLRQFLQKSLAAATGKQELAKYF.L	Y	3133.7	26100000	25	52
P60041|SMS_MOUSE	G.APSDPRLRQFLQKSLAAATGKQELAKYFLAE.L	Y	3446.87	30700000	25	55
P60041|SMS_MOUSE	G.APSDPRLRQFLQKSLAAATGKQELAKY.F	Y	2986.64	12100000	25	51
P60041|SMS_MOUSE	G.APSDPRLRQFLQKSLAAATGKQELAK.Y	Y	2823.57	4080000	25	50
P60041|SMS_MOUSE	G.APSDPRLRQFLQKSLAAATGKQELAKYFLAELLSEPNQTENDALEPEDLPQAAEQDEMRLE.L	Y	6852.42	18700000	25	85
P60041|SMS_MOUSE	F.LAELLSEPNQTENDALEPEDLPQAAEQDEMRLELQ.R	Y	3977.87	6670000	53	87
P60041|SMS_MOUSE	K.AGC(+57.02)KNFFWKTFTSC(+57.02)	Y	1752.78	149000000	103	116	Carbamidomethylation
P60041|SMS_MOUSE	L.LSEPNQTENDALEPEDLPQAAEQDEMRLELQ.R	Y	3551.62	27300000	57	87
P60041|SMS_MOUSE	K.SLAAATGKQELAKYFLAE.L	Y	1910.01	2660000	38	55
P60041|SMS_MOUSE	E.PEDLPQAAEQDEMRLELQ.R	Y	2110.98	114000	70	87
P60041|SMS_MOUSE	A.GC(+57.02)KNFFWKTFTSC(+57.02)	Y	1681.74	3390000	104	116	Carbamidomethylation
P60041|SMS_MOUSE	D.ALEPEDLPQAAEQDEMRLELQ.R	Y	2424.15	3660000	67	87
P60041|SMS_MOUSE	G.APSDPRLRQFLQKSLAAATGKQELAKYFLAELLSEPNQTENDALEPEDLPQAAEQDEMRLELQ.R	Y	7093.56	779000000	25	87
P60041|SMS_MOUSE	R.KAGC(+57.02)KNFFWKTFTSC(+57.02)	Y	1880.87	5620000	102	116	Carbamidomethylation
P60041|SMS_MOUSE	G.APSDPRLRQFLQKSLAAATGKQELAKYFL.A	Y	3246.79	15300000	25	53
P60041|SMS_MOUSE	D.LPQAAEQDEMRLELQ.R	Y	1769.86	2820000	73	87
P60041|SMS_MOUSE	L.AELLSEPNQTENDALEPEDLPQAAEQDEMRLELQ.R	Y	3864.78	10700000	54	87
P60041|SMS_MOUSE	L.AAATGKQELAKYFLAELLSEPNQ.T	Y	2491.3	1100000	40	62
P60041|SMS_MOUSE	L.LSEPNQTENDALEPEDLPQAAEQDEMRL.E	Y	3181.44	8710000	57	84
P60041|SMS_MOUSE	E.LLSEPNQTENDALEPEDLPQAAEQDEMRLELQ.R	Y	3664.7	6820000	56	87
P60041|SMS_MOUSE	A.ELLSEPNQTENDALEPEDLPQAAEQDEMRLELQ.R	Y	3793.75	5380000	55	87
P60041|SMS_MOUSE	K.SLAAATGKQELAKYFLAELLSEPNQTENDALEPEDLPQAAEQDEMRLELQRSANSNPAMAPRE.R	Y	6938.36	25800000	38	100
P60041|SMS_MOUSE	D.PRLRQFLQKSLAAATGKQELAKYF.L	Y	2763.55	674000	29	52
P60041|SMS_MOUSE	A.TGKQELAKYFLAELLSEPNQTENDALEPEDLPQAAEQDEMRLELQ.R	Y	5143.48	134000	43	87
P60041|SMS_MOUSE	D.PRLRQFLQKSLAAATGKQELAKY.F	Y	2616.49	467000	29	51
P60041|SMS_MOUSE	R.SANSNPAMAPRERKAGC(+57.02)KNFFWKTFTSC(+57.02)	Y	3262.52	926000	89	116	Carbamidomethylation
P60041|SMS_MOUSE	A.AATGKQELAKYFLAELLSEPNQTENDALEPEDLPQAAEQDEMRLELQ.R	Y	5285.56	17700000	41	87
P60041|SMS_MOUSE	K.SLAAATGKQELAKY.F	Y	1449.78	518000	38	51
P60041|SMS_MOUSE	K.AGC(+57.02)KNFFWKTFT.S	Y	1505.71	1540000	103	114	Carbamidomethylation
P60041|SMS_MOUSE	L.LSEPNQTENDALEPEDLPQAAEQDEMRLE.L	Y	3310.48	1210000	57	85
P60041|SMS_MOUSE	Q.TENDALEPEDLPQAAEQDEMRLELQ.R	Y	2883.31	733000	63	87
P60041|SMS_MOUSE	G.C(+57.02)KNFFWKTFTSC(+57.02)	Y	1624.72	1000000	105	116	Carbamidomethylation
P60041|SMS_MOUSE	A.KYFLAELLSEPNQTENDALEPEDLPQAAEQDEMRLELQ.R	Y	4416.1	4020000	50	87
P60041|SMS_MOUSE	K.SLAAATGKQELAKYFLAELLSEPNQTEND.A	Y	3150.57	65500	38	66
P60041|SMS_MOUSE	G.APSDPRLRQFLQKSLAAATGKQELA.K	Y	2695.48	4130000	25	49
P60041|SMS_MOUSE	G.APSDPRLRQFLQKSLAAATGKQELAKYFLAELL.S	Y	3673.04	8480000	25	57
P60041|SMS_MOUSE	E.NDALEPEDLPQAAEQDEMRLELQ.R	Y	2653.22	520000	65	87
P60041|SMS_MOUSE	T.GKQELAKYFLAELLSEPNQTENDALEPEDLPQAAEQDEMRLELQ.R	Y	5042.43	3980000	44	87
P60041|SMS_MOUSE	A.KYFLAELLSEPNQTENDALEPEDLPQAAEQDEM(+15.99)RLELQ.R	Y	4432.09	407000	50	87	Oxidation (M)
P60041|SMS_MOUSE	D.PRLRQFLQKSLAAATGKQELAKYFLA.E	Y	2947.68	273000	29	54
P60041|SMS_MOUSE	F.LQKSLAAATGKQEL.A	Y	1456.83	1010000	35	48
P60041|SMS_MOUSE	R.ERKAGC(+57.02)KNFFWKTFTSC(+57.02)	Y	2166.01	2360000	100	116	Carbamidomethylation
P60041|SMS_MOUSE	G.APSDPRLRQFLQKSLAAATGKQELAKYFLAEL.L	Y	3559.95	5760000	25	56
P60041|SMS_MOUSE	G.APSDPRLRQFLQKSLAAATGKQELAKYFLAELLSEPNQTENDALEPEDLPQAAEQDEM(+15.99)RLELQ.R	Y	7109.56	36500000	25	87	Oxidation (M)
P60041|SMS_MOUSE	R.Q(-17.03)FLQKSLAAATGKQELAKYFLAELLSEPNQTENDALEPEDLPQAAEQDEMRLELQ.R	Y	6184.05	6850000	33	87	Pyro-glu from Q
P60041|SMS_MOUSE	K.YFLAELLSEPNQTENDALEPEDLPQAAEQDEMRLELQ.R	Y	4288	1930000	51	87
P60041|SMS_MOUSE	K.SLAAATGKQELAKYF.L	Y	1596.85	1820000	38	52
P60041|SMS_MOUSE	E.DLPQAAEQDEMRLELQ.R	Y	1884.89	809000	72	87
P60041|SMS_MOUSE	K.SLAAATGKQELAKYFLAELL.S	Y	2136.18	3870000	38	57
P60041|SMS_MOUSE	A.ATGKQELAKYFLAELLSEPNQTENDALEPEDLPQAAEQDEMRLELQ.R	Y	5214.52	3240000	42	87
P60041|SMS_MOUSE	R.Q(-17.03)FLQKSLAAATGKQELAKYFLAELL.S	Y	2763.52	2060000	33	57	Pyro-glu from Q
P60041|SMS_MOUSE	L.AAATGKQELAKYFLAELLSEPNQTENDALEPEDLPQAAEQDEMRLELQ.R	Y	5356.59	4260000	40	87
P60041|SMS_MOUSE	Q.KSLAAATGKQELAKYFLAELLSEPNQTENDALEPEDLPQAAEQDEMRLELQ.R	Y	5684.8	5110000	37	87
P60041|SMS_MOUSE	K.SLAAATGKQELAKYFLAELLSEPNQTENDALEPEDLPQAAEQDEMRLE.L	Y	5315.57	2120000	38	85
P60041|SMS_MOUSE	K.AGC(+57.02)KNFFWKTF.T	Y	1404.66	10600000	103	113	Carbamidomethylation
P60041|SMS_MOUSE	D.PRLRQFLQKSLAAATGKQELAKYFLAE.L	Y	3076.72	197000	29	55
P60041|SMS_MOUSE	L.SEPNQTENDALEPEDLPQAAEQDEMRLELQ.R	Y	3438.54	28300000	58	87
P60041|SMS_MOUSE	L.AAATGKQELAKYFLAELL.S	Y	1936.07	838000	40	57
P60041|SMS_MOUSE	K.SLAAATGKQELAKYFLAELLSEPNQTENDALEPEDLPQAAEQDEM(+15.99)RLELQ.R	Y	5572.7	241000	38	87	Oxidation (M)
P60041|SMS_MOUSE	L.Q(-17.03)KSLAAATGKQELAKYFLAELLSEPNQTENDALEPEDLPQAAEQDEMRLELQ.R	Y	5795.84	NA	36	87	Pyro-glu from Q
P60041|SMS_MOUSE	S.EPNQTENDALEPEDLPQAAEQDEMRLELQ.R	Y	3351.5	415000	59	87
P60041|SMS_MOUSE	N.QTENDALEPEDLPQAAEQDEMRLELQ.R	Y	3011.37	639000	62	87
P60041|SMS_MOUSE	F.LQKSLAAATGKQELAKYF.L	Y	1966.09	1630000	35	52
P60041|SMS_MOUSE	D.LPQAAEQDEM(+15.99)RLELQ.R	Y	1785.86	1320000	73	87	Oxidation (M)
P60041|SMS_MOUSE	F.LAELLSEPNQTENDALEPEDLPQAAEQDEMRL.E	Y	3607.68	431000	53	84
P60041|SMS_MOUSE	Y.FLAELLSEPNQTENDALEPEDLPQAAEQDEMRLELQ.R	Y	4124.94	7930000	52	87
P60041|SMS_MOUSE	E.LLSEPNQTENDALEPEDLPQAAEQDEMRLELQRSANSNPAMAPRE.R	Y	5046.36	22000000	56	100
P60041|SMS_MOUSE	K.SLAAATGKQELAKYFLA.E	Y	1780.97	2920000	38	54
P60041|SMS_MOUSE	G.APSDPRLRQFLQKSLAAATGKQELAKYFLAELLSEPNQTENDALEPEDLPQAAEQDEMRL.E	Y	6723.38	14400000	25	84
P60041|SMS_MOUSE	S.LAAATGKQELAKYFLAELLSEPNQTENDALEPEDLPQAAEQDEMRLELQ.R	Y	5469.68	1690000	39	87
P60041|SMS_MOUSE	A.ATGKQELAKYFLAELL.S	Y	1793.99	1230000	42	57
P60041|SMS_MOUSE	L.AAATGKQELAKYFLAELLSEPNQTENDALEPEDLPQAAEQDEM(+15.99)RLELQ.R	Y	5372.59	1860000	40	87	Oxidation (M)
P60041|SMS_MOUSE	L.AAATGKQELAKYF.L	Y	1396.73	1340000	40	52
P60041|SMS_MOUSE	G.APSDPRLRQFLQKSLAAATGKQEL.A	Y	2624.44	983000	25	48
P60041|SMS_MOUSE	K.AGC(+57.02)KNFFWK.T	Y	1156.55	44500000	103	111	Carbamidomethylation
P60041|SMS_MOUSE	D.LPQAAEQDEMRL.E	Y	1399.68	116000	73	84
P60041|SMS_MOUSE	L.AAATGKQELAKYFL.A	Y	1509.82	260000	40	53
P60041|SMS_MOUSE	K.SLAAATGKQELAKYFLAELLSEPNQTENDALEPEDLPQAAEQDEM(+15.99)RL.E	Y	5202.52	652000	38	84	Oxidation (M)
P60041|SMS_MOUSE	S.EPNQTENDALEPEDLPQAAEQDEMRLE.L	Y	3110.36	327000	59	85
P60041|SMS_MOUSE	A.TGKQELAKYFLAELLSEPNQ.T	Y	2278.18	855000	43	62
P60041|SMS_MOUSE	G.APSDPRLRQFLQKSLAAATGKQELAKYFLAELLSEPNQTENDALEPEDLPQAAEQDEM.R	Y	6454.19	16200000	25	82
P60041|SMS_MOUSE	R.QFLQKSLAAATGKQELAKY.F	Y	2094.15	671000	33	51
P60041|SMS_MOUSE	K.SLAAATGKQELAKYFL.A	Y	1709.94	149000	38	53
P60041|SMS_MOUSE	F.LQKSLAAATGKQELAKYFL.A	Y	2079.17	2720000	35	53
P60041|SMS_MOUSE	N.DALEPEDLPQAAEQDEMRLELQ.R	Y	2539.17	580000	66	87
P60041|SMS_MOUSE	A.ELLSEPNQTENDALEPEDLPQAAEQDEMRLELQRSANSNPAMAPRE.R	Y	5175.4	24700000	55	100
P60041|SMS_MOUSE	K.AGC(+57.02)KNFFWKT.F	Y	1257.6	2600000	103	112	Carbamidomethylation
P60041|SMS_MOUSE	L.AELLSEPNQTENDALEPEDLPQAAEQDEMRL.E	Y	3494.6	644000	54	84
P60041|SMS_MOUSE	G.APSDPRLRQFLQKSLAAATGKQE.L	Y	2511.36	1970000	25	47
P60041|SMS_MOUSE	L.SEPNQTENDALEPEDLPQAAEQDEMRLEL.Q	Y	3310.48	461000	58	86
P60041|SMS_MOUSE	K.A(+42.01)GC(+57.02)KNFFWKTFTSC(+57.02)	Y	1794.79	997000	103	116	Acetylation (N-term); Carbamidomethylation
P60041|SMS_MOUSE	L.Q(-17.03)KSLAAATGKQELAKYFLAELL.S	Y	2375.31	443000	36	57	Pyro-glu from Q
P60041|SMS_MOUSE	D.ALEPEDLPQAAEQDEM(+15.99)RLELQ.R	Y	2440.14	869000	67	87	Oxidation (M)
P60041|SMS_MOUSE	R.KAGC(+57.02)KNFFWKTF.T	Y	1532.76	423000	102	113	Carbamidomethylation
P60041|SMS_MOUSE	R.QFLQKSLAAATGKQELAKYFLAELLSEPNQTENDALEPEDLPQAAEQDEM(+15.99)RLELQ.R	Y	6217.07	NA	33	87	Oxidation (M)
P60041|SMS_MOUSE	F.FWKTFTSC(+57.02)	Y	1075.48	4700000	109	116	Carbamidomethylation
P60041|SMS_MOUSE	E.PEDLPQAAEQDEMRL.E	Y	1740.8	620000	70	84
P60041|SMS_MOUSE	Q.AAEQDEMRLELQ.R	Y	1431.67	362000	76	87
P60041|SMS_MOUSE	N.FFWKTFTSC(+57.02)	Y	1222.55	1030000	108	116	Carbamidomethylation
P60041|SMS_MOUSE	K.SLAAATGKQELAKYFLAELLSEPNQTENDALEPEDLPQAAEQDEMRL.E	Y	5186.52	1610000	38	84
P60041|SMS_MOUSE	G.APSDPRLRQFLQKSLAAATGKQELAKYFLAELLSEPNQTENDALEPEDLPQAAEQDEM(+15.99)RL.E	Y	6739.37	2950000	25	84	Oxidation (M)
P60041|SMS_MOUSE	G.APSDPRLRQFLQKSLAAATGKQELAKYFLAELLSEPNQTENDALEPEDLPQAAEQDE.M	Y	6323.15	2400000	25	81
P60041|SMS_MOUSE	K.AGC(+57.02)KNFFWKTFTS.C	Y	1592.74	2530000	103	115	Carbamidomethylation
P60041|SMS_MOUSE	A.TGKQELAKYFLAELLSEPNQTEND.A	Y	2737.34	294000	43	66
P60041|SMS_MOUSE	D.ALEPEDLPQAAEQDEMRL.E	Y	2053.96	94800	67	84
P60041|SMS_MOUSE	R.Q(-17.03)FLQKSLAAATGKQELAKYFLAELLSEPNQTENDALEPEDLPQAAEQDEM(+15.99)RLELQ.R	Y	6200.04	829000	33	87	Pyro-glu from Q; Oxidation (M)
P60041|SMS_MOUSE	K.NFFWKTFTSC(+57.02)	Y	1336.59	2040000	107	116	Carbamidomethylation
P60041|SMS_MOUSE	L.SEPNQTENDALEPEDLPQAAEQDEMRLE.L	Y	3197.39	677000	58	85
P60041|SMS_MOUSE	A.AATGKQELAKYFLAELLSEPNQTENDALEPEDLPQAAEQDEM(+15.99)RLELQ.R	Y	5301.55	3170000	41	87	Oxidation (M)
P60041|SMS_MOUSE	D.LPQAAEQDEMRLELQRSANSNPAMAPRE.R	Y	3151.51	812000	73	100
P60041|SMS_MOUSE	A.AATGKQELAKYF.L	Y	1325.7	673000	41	52
P60041|SMS_MOUSE	Q.TENDALEPEDLPQAAE.Q	Y	1740.77	155000	63	78
P60041|SMS_MOUSE	E.PEDLPQAAEQDEM(+15.99)RLELQ.R	Y	2126.98	223000	70	87	Oxidation (M)
P60041|SMS_MOUSE	R.QFLQKSLAAATGKQELAKYFLAELLSEPNQTENDALEPEDLPQAAEQDEMRLELQ.R	Y	6201.07	30100000	33	87
P60041|SMS_MOUSE	G.APSDPRLRQFLQKSLAAATGKQELAKYFLAELLSEPNQ.T	Y	4228.26	1230000	25	62
P60041|SMS_MOUSE	R.SANSNPAMAPRE.R	Y	1243.56	314000	89	100
P60041|SMS_MOUSE	D.LPQAAEQDEMRLEL.Q	Y	1641.8	1410000	73	86
P60041|SMS_MOUSE	A.TGKQELAKYFLAELLSEPNQTENDALEPEDLPQAAEQDEM(+15.99)RLELQ.R	Y	5159.48	328000	43	87	Oxidation (M)
P60041|SMS_MOUSE	L.SEPNQTENDALEPEDLPQAAEQDEMRL.E	Y	3068.35	1520000	58	84
P60041|SMS_MOUSE	A.EQDEMRLELQ.R	Y	1289.59	4340000	78	87
P60041|SMS_MOUSE	G.APSDPRLRQFLQKSLAAATGKQ.E	Y	2382.31	757000	25	46
P60041|SMS_MOUSE	D.ALEPEDLPQAAE.Q	Y	1281.61	1020000	67	78
P60041|SMS_MOUSE	G.APSDPRLRQFLQKSLAAATGKQELAKYFLAELLSEPNQTEND.A	Y	4687.42	3600000	25	66
P60041|SMS_MOUSE	L.EPEDLPQAAEQDEMRL.E	Y	1869.84	464000	69	84
P60041|SMS_MOUSE	Q.KSLAAATGKQELAKYFLAELL.S	Y	2264.28	209000	37	57
P60041|SMS_MOUSE	A.TGKQELAKYFLAELL.S	Y	1722.96	250000	43	57
P60041|SMS_MOUSE	L.LSEPNQTENDALEPEDLPQAAEQDEMRLELQRSANSNPAMAPRE.R	Y	4933.27	1270000	57	100
P60041|SMS_MOUSE	L.AELLSEPNQTENDALEPEDLPQAAEQDEM(+15.99)RLELQ.R	Y	3880.78	2660000	54	87	Oxidation (M)
P60041|SMS_MOUSE	A.TGKQELAKYFLAE.L	Y	1496.79	416000	43	55
P60041|SMS_MOUSE	K.SLAAATGKQELAKYFLAELLSEPNQTENDALEPEDLPQAAEQDEMRLEL.Q	Y	5428.65	519000	38	86
P60041|SMS_MOUSE	A.TGKQELAKYFL.A	Y	1296.71	485000	43	53
P60041|SMS_MOUSE	E.LLSEPNQTENDALEPEDLPQAAEQDEMRLE.L	Y	3423.56	306000	56	85
P60041|SMS_MOUSE	K.SLAAATGKQELAKYFLAELLSEPNQ.T	Y	2691.41	418000	38	62
P60041|SMS_MOUSE	G.APSDPRLRQFLQKSLAAATGKQELAKYFLAELLSEPNQTENDALEPEDLPQAAEQDEM(+15.99).R	Y	6470.19	47200	25	82	Oxidation (M)
P60041|SMS_MOUSE	F.LQKSLAAATGKQELAKY.F	Y	1819.02	911000	35	51
P60041|SMS_MOUSE	L.LSEPNQTENDALEPEDLPQA.A	Y	2209	138000	57	76
P60041|SMS_MOUSE	G.APSDPRLRQFLQKSLAAATGKQELAKYFLAELLSEPNQTENDALEPEDLPQAAEQDEMRLEL.Q	Y	6965.5	1970000	25	86
P60041|SMS_MOUSE	K.SLAAATGKQELAKYFLAELLSEPNQTENDALEPEDLPQAAEQDEM.R	Y	4917.34	937000	38	82
P60041|SMS_MOUSE	L.SEPNQTENDALEPEDLPQAAEQDEM(+15.99)RLELQ.R	Y	3454.53	2770000	58	87	Oxidation (M)
P60041|SMS_MOUSE	L.LSEPNQTENDALEPEDLPQAAEQDEM(+15.99)RLELQ.R	Y	3567.62	3250000	57	87	Oxidation (M)
P60041|SMS_MOUSE	D.ALEPEDLPQAAEQDEMRLELQRSANSNPAMAPRE.R	Y	3805.8	1690000	67	100
P60041|SMS_MOUSE	G.APSDPRLRQFLQKSLAAATGKQELAKYFLAELLSEPNQTENDALEPEDLPQAAEQDEM(+15.99)RLE.L	Y	6868.41	2480000	25	85	Oxidation (M)
P60041|SMS_MOUSE	L.LSEPNQTENDALEPEDLPQAAEQDE.M	Y	2781.21	3820000	57	81
P60041|SMS_MOUSE	K.SLAAATGKQEL.A	Y	1087.59	1120000	38	48
P60041|SMS_MOUSE	E.LLSEPNQTENDALEPEDLPQAAEQDEMRL.E	Y	3294.52	539000	56	84
P60041|SMS_MOUSE	K.SLAAATGKQELAKYFLAELLSEPNQTENDALEPEDLPQAAEQDEMRLELQR.S	Y	5712.81	NA	38	88
P60041|SMS_MOUSE	K.SLAAATGKQELAKYFLAELLSEPNQTENDALEPEDLPQA.A	Y	4214.09	NA	38	76
P60041|SMS_MOUSE	L.AAATGKQELAKYFLAE.L	Y	1709.9	787000	40	55
P60041|SMS_MOUSE	L.SEPNQTENDALEPEDLPQAAEQDEMRLELQRSANSNPAMAPRE.R	Y	4820.19	4210000	58	100
P60041|SMS_MOUSE	L.AELLSEPNQTENDALEPEDLPQAAEQDEMRLE.L	Y	3623.64	115000	54	85
P60041|SMS_MOUSE	F.LAELLSEPNQTENDALEPEDLPQAAEQDEM(+15.99)RLELQ.R	Y	3993.86	198000	53	87	Oxidation (M)
P60041|SMS_MOUSE	E.QDEMRLELQ.R	Y	1160.55	1680000	79	87
P60041|SMS_MOUSE	R.SANSNPAMAPRERKAGC(+57.02)KNFFWK.T	Y	2666.3	1840000	89	111	Carbamidomethylation
P60041|SMS_MOUSE	L.LSEPNQTENDALEPEDLPQAAEQDEMRLEL.Q	Y	3423.56	502000	57	86
P60041|SMS_MOUSE	G.APSDPRLRQFLQKSLA.A	Y	1826.02	4340000	25	40
P60041|SMS_MOUSE	G.APSDPRLRQFLQKS.L	Y	1641.89	599000	25	38
P60041|SMS_MOUSE	P.SDPRLRQFLQKSLAAATGKQELAKY.F	Y	2818.55	1070000	27	51
P60041|SMS_MOUSE	L.AAATGKQELAKYFLAELLSEPNQTEND.A	Y	2950.46	376000	40	66
P60041|SMS_MOUSE	A.ELLSEPNQTENDALEPEDLPQAAEQDEM(+15.99)RLELQ.R	Y	3809.74	6320000	55	87	Oxidation (M)
P60041|SMS_MOUSE	R.SANSNPAM(+15.99)APRERKAGC(+57.02)KNFFWKTFTSC(+57.02)	Y	3278.52	2840000	89	116	Oxidation (M); Carbamidomethylation
P60041|SMS_MOUSE	L.LSEPNQTENDALEPEDLPQAAEQDEM.R	Y	2912.25	642000	57	82
P60041|SMS_MOUSE	K.AGC(+57.02)KNFFW.K	Y	1028.45	24000000	103	110	Carbamidomethylation
P60041|SMS_MOUSE	D.ALEPEDLPQAAEQDEMRLE.L	Y	2183.01	155000	67	85
P60041|SMS_MOUSE	F.LQKSLAAATGKQELAKYFLAELLSEPNQTENDALEPEDLPQAAEQDEM(+15.99)RLELQ.R	Y	5941.94	2420000	35	87	Oxidation (M)
P60041|SMS_MOUSE	F.LQKSLAAATGKQELA.K	Y	1527.86	704000	35	49
P60041|SMS_MOUSE	D.PRLRQFLQKSLAAATGKQELAKYFLAELL.S	Y	3302.89	NA	29	57
P60041|SMS_MOUSE	A.AATGKQELAKYFLAELL.S	Y	1865.03	1210000	41	57
P60041|SMS_MOUSE	A.GC(+57.02)KNFFWKT.F	Y	1186.56	563000	104	112	Carbamidomethylation
P60041|SMS_MOUSE	A.ATGKQELAKYFLAE.L	Y	1567.82	192000	42	55
P60041|SMS_MOUSE	G.APSDPRLRQFLQKSLAAATGKQELAKYFLAELLSEPNQTENDALEPEDLPQAAEQD.E	Y	6194.11	NA	25	80
P60041|SMS_MOUSE	G.APSDPRLRQFLQKSLAAAT.G	Y	2069.14	3200000	25	43
P60041|SMS_MOUSE	G.APSDPRLRQFLQ.K	Y	1426.77	11000000	25	36
P60041|SMS_MOUSE	A.ATGKQELAKYFL.A	Y	1367.74	840000	42	53
P60041|SMS_MOUSE	E.PEDLPQAAEQDEMRLELQRSANSNPAMAPRE.R	Y	3492.64	822000	70	100
P60041|SMS_MOUSE	Y.FLAELLSEPNQTENDALEPEDLPQAAEQDEM(+15.99)RLELQ.R	Y	4140.93	1660000	52	87	Oxidation (M)
P60041|SMS_MOUSE	D.LPQAAEQDEMRLE.L	Y	1528.72	NA	73	85
P60041|SMS_MOUSE	A.AATGKQELAKYFLAE.L	Y	1638.86	277000	41	55
P60041|SMS_MOUSE	A.KYFLAELL.S	Y	995.569	745000	50	57
P60041|SMS_MOUSE	S.EPNQTENDALEPEDLPQ.A	Y	1937.85	132000	59	75
P60041|SMS_MOUSE	E.DLPQAAEQDEMRL.E	Y	1514.7	33900	72	84
P60041|SMS_MOUSE	P.SDPRLRQFLQKSLAAATGKQELAK.Y	Y	2655.48	356000	27	50
P60041|SMS_MOUSE	R.QFLQKSLAAATGKQELAKYFLAE.L	Y	2554.38	1300000	33	55
P60041|SMS_MOUSE	G.C(+57.02)KNFFWKTF.T	Y	1276.61	252000	105	113	Carbamidomethylation
P60041|SMS_MOUSE	S.EPNQTENDALEPEDLPQAAEQDEMRL.E	Y	2981.32	287000	59	84
P60041|SMS_MOUSE	G.APSDPRLRQFLQKSLAA.A	Y	1897.05	2200000	25	41
P60041|SMS_MOUSE	L.LSEPNQTENDALEPEDLPQAAEQDEM(+15.99)RL.E	Y	3197.43	1500000	57	84	Oxidation (M)
P60041|SMS_MOUSE	R.SANSNPAMAPRERKAGC(+57.02)KNFFWKTF.T	Y	2914.41	1780000	89	113	Carbamidomethylation
P60041|SMS_MOUSE	A.ATGKQELAKYFLAELLSEPNQTEND.A	Y	2808.38	8250	42	66
P60041|SMS_MOUSE	K.SLAAATGKQELA.K	Y	1158.62	1250000	38	49
P60041|SMS_MOUSE	A.KYFLAELLSEPNQTENDALEPEDLPQAAEQDEMRLELQRSANSNPAMAPRE.R	Y	5797.75	535000	50	100
P60041|SMS_MOUSE	G.APSDPRLRQFLQKSLAAA.T	Y	1968.09	3350000	25	42
P60041|SMS_MOUSE	P.SDPRLRQFLQKSLAAATGKQELAKYFLAELLSEPNQTENDALEPEDLPQAAEQDEMRLELQ.R	Y	6925.47	16700000	27	87
P60041|SMS_MOUSE	A.PSDPRLRQF.L	Y	1114.59	452000	26	34
P60041|SMS_MOUSE	L.AELLSEPNQTENDALEPEDLPQAAEQDEMRLELQRSANSNPAMAPRE.R	Y	5246.44	5080000	54	100
P60041|SMS_MOUSE	A.AEQDEMRLELQ.R	Y	1360.63	111000	77	87
P60041|SMS_MOUSE	D.LPQAAEQDEM(+15.99)RL.E	Y	1415.67	292000	73	84	Oxidation (M)
P60041|SMS_MOUSE	L.Q(-17.03)KSLAAATGKQEL.A	Y	1326.71	222000	36	48	Pyro-glu from Q
P60041|SMS_MOUSE	P.SDPRLRQFLQKSLAAATGKQELAKYFLAELLSEPNQTENDALEPEDLPQAAEQDEM(+15.99)RLELQ.R	Y	6941.47	2600000	27	87	Oxidation (M)
P60041|SMS_MOUSE	R.Q(-17.03)FLQKSLAAATGKQELAKY.F	Y	2077.12	469000	33	51	Pyro-glu from Q
P60041|SMS_MOUSE	F.LQKSLAAATGKQELAKYFLAELLSEPNQTENDALEPEDLPQAAEQDEMRL.E	Y	5555.76	NA	35	84
P60041|SMS_MOUSE	D.ALEPEDLPQAAEQD.E	Y	1524.69	316000	67	80
P60041|SMS_MOUSE	R.QFLQKSLAAATGKQELAKYF.L	Y	2241.22	1350000	33	52
P60041|SMS_MOUSE	A.TGKQELAKYFLAELLSEPNQTENDALEPEDLPQAAEQDEMRLELQRSANSNPAMAPRE.R	Y	6525.13	NA	43	100
P60041|SMS_MOUSE	F.WKTFTSC(+57.02)	Y	928.411	1310000	110	116	Carbamidomethylation
P60041|SMS_MOUSE	D.ALEPEDLPQAAEQDEMRLELQR.S	Y	2580.25	238000	67	88
P60041|SMS_MOUSE	G.APSDPRLRQFLQKSL.A	Y	1754.98	3280000	25	39
P60041|SMS_MOUSE	G.APSDPRLRQFL.Q	Y	1298.71	7200000	25	35
P60041|SMS_MOUSE	K.SLAAATGKQELAKYFLAELLSEPNQTENDALEPEDLPQAA.E	Y	4285.13	713000	38	77
P60041|SMS_MOUSE	G.APSDPRLRQFLQKSLAAATGKQELAKYFLAELLSEPNQTENDALEPEDLPQAA.E	Y	5821.98	7140000	25	77
P60041|SMS_MOUSE	E.LLSEPNQTENDALEPEDLPQAAEQDEM(+15.99)RLELQ.R	Y	3680.7	2330000	56	87	Oxidation (M)
P60041|SMS_MOUSE	R.QFLQKSLAAATGKQELAKYFLAELLSEPNQTENDALEPEDLPQAAEQDEMRL.E	Y	5830.89	NA	33	84
P60041|SMS_MOUSE	G.APSDPRLRQFLQKSLAAATGKQELAKYFLAELLSEPNQTE.N	Y	4458.35	841000	25	64
P60041|SMS_MOUSE	A.ELLSEPNQTENDALEPEDLPQAAEQDEMRLE.L	Y	3552.61	NA	55	85
P60041|SMS_MOUSE	K.NFFWKTF.T	Y	988.481	368000	107	113
P60041|SMS_MOUSE	Q.KSLAAATGKQELAKYFLAELLSEPNQTENDALEPEDLPQAAEQDEM(+15.99)RLELQ.R	Y	5700.8	911000	37	87	Oxidation (M)
P60041|SMS_MOUSE	G.APSDPRLRQFLQK.S	Y	1554.86	15600000	25	37
P60041|SMS_MOUSE	K.SLAAATGKQELAKYFLAELLSEPNQTEN.D	Y	3035.55	NA	38	65
P60041|SMS_MOUSE	K.YFLAELL.S	Y	867.474	496000	51	57
P60041|SMS_MOUSE	E.DLPQAAEQDEMRLELQRSANSNPAMAPRE.R	Y	3266.54	216000	72	100
P60041|SMS_MOUSE	R.QFLQKSLAAATGKQELAKYFLAELLSEPNQTENDALEPEDLPQAAEQDEM.R	Y	5561.7	210000	33	82
P60041|SMS_MOUSE	R.QFLQKSLAAATGKQELAKYFL.A	Y	2354.3	402000	33	53
P60041|SMS_MOUSE	A.EQDEM(+15.99)RLELQ.R	Y	1305.59	979000	78	87	Oxidation (M)
P60041|SMS_MOUSE	K.SLAAATGKQELAKYFLAEL.L	Y	2023.1	280000	38	56
P60041|SMS_MOUSE	N.FFWKT.F	Y	727.369	190000	108	112
P60041|SMS_MOUSE	N.FFWKTF.T	Y	874.438	164000	108	113
P60041|SMS_MOUSE	G.APSDPRLRQF.L	Y	1185.63	23500000	25	34
P60041|SMS_MOUSE	K.SLAAATGKQELAKYFLAELLSEPNQTENDALEPEDLPQAAEQDEM(+15.99)RLELQRSANSNPAMAPRE.R	Y	6954.36	NA	38	100	Oxidation (M)
P60041|SMS_MOUSE	N.DALEPEDLPQAAEQDEMRLELQRSANSNPAMAPRE.R	Y	3920.83	536000	66	100
P60041|SMS_MOUSE	P.SDPRLRQFLQKSLAAATGKQELAKYFLA.E	Y	3149.73	1720000	27	54
P60041|SMS_MOUSE	L.AAATGKQELAKYFLA.E	Y	1580.86	186000	40	54
P60041|SMS_MOUSE	L.LSEPNQTENDALEPEDLPQAAEQDEM(+15.99).R	Y	2928.25	198000	57	82	Oxidation (M)
P60041|SMS_MOUSE	F.LQKSLAAATGKQELAKYFLAE.L	Y	2279.25	174000	35	55
P60041|SMS_MOUSE	F.LAELLSEPNQTENDALEPEDLPQAAEQDEMRLELQRSANSNPAMAPRE.R	Y	5359.52	11000000	53	100
P60041|SMS_MOUSE	E.NDALEPEDLPQAAEQDEMRLELQRSANSNPAMAPRE.R	Y	4034.87	352000	65	100
P60041|SMS_MOUSE	A.GC(+57.02)KNFFW.K	Y	957.417	287000	104	110	Carbamidomethylation
P60041|SMS_MOUSE	G.APSDPRLRQFLQKSLAAATGKQELAKYFLAELLSEPNQTENDALEPEDLPQ.A	Y	5679.91	1110000	25	75
P60041|SMS_MOUSE	C.KNFFWKTFTSC(+57.02)	Y	1464.69	93800	106	116	Carbamidomethylation
P60041|SMS_MOUSE	S.LAAATGKQELAKYFLAELLSEPNQTENDALEPEDLPQAAEQDEM(+15.99)RLELQ.R	Y	5485.67	NA	39	87	Oxidation (M)
P60041|SMS_MOUSE	A.ATGKQELAKYFLAELLSEPNQ.T	Y	2349.22	114000	42	62
P60041|SMS_MOUSE	A.GC(+57.02)KNFFWK.T	Y	1085.51	534000	104	111	Carbamidomethylation
P60041|SMS_MOUSE	A.ELLSEPNQTENDALEPEDLPQAAEQDEM(+15.99)RLELQRSANSNPAMAPRE.R	Y	5191.39	2670000	55	100	Oxidation (M)
P60041|SMS_MOUSE	G.APSDPRLRQFLQKSLAAATGKQELAKYFLAELLSEPNQTEN.D	Y	4572.4	1060000	25	65
P60041|SMS_MOUSE	F.FWKTF.T	Y	727.369	1100000	109	113
P60041|SMS_MOUSE	R.LELQRSANSNPAMAPRE.R	Y	1882.93	59200	84	100
P60041|SMS_MOUSE	A.KYFLAELLSEPNQTENDALEPEDLPQAA.E	Y	3144.51	197000	50	77
P60041|SMS_MOUSE	Q.FLQKSLAAATGKQELAKYFLAELLSEPNQTENDALEPEDLPQAAEQDEMRLELQ.R	Y	6073.02	NA	34	87
P60041|SMS_MOUSE	E.Q(-17.03)DEMRLELQ.R	Y	1143.52	172000	79	87	Pyro-glu from Q
P60041|SMS_MOUSE	L.LSEPNQTENDALEPEDLPQAAEQDEMRLELQR.S	Y	3707.72	NA	57	88
P60041|SMS_MOUSE	G.APSDPRLRQFLQKSLAAATGKQELAKYFLAELLSEPNQTENDALEPEDLPQAAEQDEMRLELQR.S	Y	7249.66	NA	25	88
P60041|SMS_MOUSE	A.ATGKQELAKYFLAELLSEPNQTENDALEPEDLPQAAEQDEMRLELQRSANSNPAMAPRE.R	Y	6596.17	812000	42	100
P60041|SMS_MOUSE	L.Q(-17.03)KSLAAATGKQELAKYFLAE.L	Y	2149.14	86900	36	55	Pyro-glu from Q
P60041|SMS_MOUSE	E.LLSEPNQTENDALEPEDLPQAAEQDEMRLELQRSANSNPAMAPR.E	Y	4917.31	598000	56	99
P60041|SMS_MOUSE	L.LSEPNQTENDALEPEDLPQAAEQDEM(+15.99)RLE.L	Y	3326.47	113000	57	85	Oxidation (M)
P60041|SMS_MOUSE	P.SDPRLRQFLQKSLAAATGKQELAKYFLAELLSEPNQTENDALEPEDLPQAAEQDEMRLE.L	Y	6684.33	NA	27	85
P60041|SMS_MOUSE	Q.TENDALEPEDLPQAAEQDEMRLELQRSANSNPAMAPRE.R	Y	4264.96	720000	63	100
P60041|SMS_MOUSE	G.APSDPRLRQFLQKSLAAATGKQELAKYFLAELLSEPNQTENDALEPED.L	Y	5341.71	903000	25	72
P60041|SMS_MOUSE	F.LQKSLAAATGKQELAKYFLAELL.S	Y	2505.42	874000	35	57
P60041|SMS_MOUSE	A.GC(+57.02)KNFFWKTFT.S	Y	1434.68	300000	104	114	Carbamidomethylation
P60041|SMS_MOUSE	G.A(+42.01)PSDPRLRQFLQKSLAAATGKQELAKYFLAELLSEPNQTENDALEPEDLPQAAEQDEMRLELQ.R	Y	7135.57	367000	25	87	Acetylation (N-term)
P60041|SMS_MOUSE	L.ELQRSANSNPAMAPRE.R	Y	1769.85	128000	85	100
P60041|SMS_MOUSE	S.EPNQTENDALEPEDLPQAAEQDE.M	Y	2581.09	177000	59	81
P60041|SMS_MOUSE	N.Q(-17.03)TENDALEPEDLPQAAEQDEMRLELQ.R	Y	2994.34	23800	62	87	Pyro-glu from Q
P60041|SMS_MOUSE	G.APSDPRLRQFLQKSLAAATGKQELAKYFLAELLSEPN.Q	Y	4100.21	369000	25	61
P60041|SMS_MOUSE	L.EPEDLPQAAEQDEMRLELQ.R	Y	2240.03	22600	69	87
P60041|SMS_MOUSE	R.QFLQKSLAAATGKQELAKYFLAELL.S	Y	2780.55	1640000	33	57
P60041|SMS_MOUSE	L.LSEPNQTENDALEPEDLPQ.A	Y	2137.97	314000	57	75
P60041|SMS_MOUSE	L.SEPNQTENDALEPEDLPQAAEQDEMRLELQRSANSNPAMAPR.E	Y	4691.15	1860000	58	99
P60041|SMS_MOUSE	P.SDPRLRQFLQ.K	Y	1258.68	2140000	27	36
P60041|SMS_MOUSE	K.SLAAATGKQELAKYFLAELLSEPNQTENDALEPEDLPQAAEQDEM(+15.99)RLEL.Q	Y	5444.65	159000	38	86	Oxidation (M)
P60041|SMS_MOUSE	G.APSDPRLRQFLQKSLAAATGK.Q	Y	2254.25	50200	25	45
P60041|SMS_MOUSE	R.QFLQKSLAAATGKQELAKYFLA.E	Y	2425.34	944000	33	54
P60041|SMS_MOUSE	P.SDPRLRQFLQKSLAAATGKQELAKYFLAELLSEPNQTENDALEPEDLPQAAEQDEMRL.E	Y	6555.29	NA	27	84
P60041|SMS_MOUSE	Y.FLAELLSEPNQTENDALEPEDLPQAAEQDEMRLELQRSANSNPAMAPRE.R	Y	5506.59	NA	52	100
P60041|SMS_MOUSE	P.SDPRLRQFLQKSLAAATGKQELAKYF.L	Y	2965.61	1990000	27	52
P60041|SMS_MOUSE	A.ATGKQELAKYFLAELLSEPNQTENDALEPEDLPQAAEQDEM(+15.99)RLELQ.R	Y	5230.51	425000	42	87	Oxidation (M)
P60041|SMS_MOUSE	D.PRLRQFL.Q	Y	928.561	104000	29	35
P60041|SMS_MOUSE	E.MRLELQ.R	Y	788.421	308000	82	87
P60041|SMS_MOUSE	E.LAKYFL.A	Y	753.442	77800	48	53
P60041|SMS_MOUSE	G.APSDPRLRQFLQKSLAAATGKQELAKYFLAELLSEPNQTENDALEPEDLPQAAEQDEM(+15.99)RLEL.Q	Y	6981.5	1080000	25	86	Oxidation (M)
P60041|SMS_MOUSE	L.LSEPNQTENDALEPEDLPQAAEQDEM(+15.99)RLELQRSANSNPAMAPRE.R	Y	4949.27	2100000	57	100	Oxidation (M)
P60041|SMS_MOUSE	D.ALEPEDLPQAAEQDE.M	Y	1653.74	59100	67	81
P60041|SMS_MOUSE	L.AKYFLAELLSEPNQTENDALEPEDLPQAAEQDEMRLELQ.R	Y	4487.13	268000	49	87
P60041|SMS_MOUSE	G.APSDPRLRQFLQKSLAAATGKQELAKYFLAELLSEPNQTENDALEPEDLPQA.A	Y	5750.94	3730000	25	76
P60041|SMS_MOUSE	D.ALEPEDLPQAAEQDEM(+15.99)RL.E	Y	2069.96	22200	67	84	Oxidation (M)
P60041|SMS_MOUSE	A.AATGKQELAKYFLAELLSEPNQTENDALEPEDLPQAAEQDEMRLELQRSANSNPAMAPRE.R	Y	6667.21	1270000	41	100
P60041|SMS_MOUSE	Y.FLAELLSEPNQTEND.A	Y	1718.8	99400	52	66
P60041|SMS_MOUSE	E.PEDLPQAAE.Q	Y	968.445	60600	70	78
P60041|SMS_MOUSE	A.ELLSEPNQTENDALEPEDLPQAAEQDEMRLELQRSANSNPAMAPR.E	Y	5046.36	267000	55	99
P60041|SMS_MOUSE	A.PSDPRLRQFLQKSL.A	Y	1683.94	91300	26	39
P60041|SMS_MOUSE	L.AAATGKQELAKYFLAELLSEPNQTENDALEPEDLPQAAEQDEMRLELQRSANSNPAMAPRE.R	Y	6738.25	NA	40	100
P60041|SMS_MOUSE	D.PRLRQFLQKSLAA.A	Y	1526.9	115000	29	41
P60041|SMS_MOUSE	L.LSEPNQTENDALEPEDLPQAAEQD.E	Y	2652.17	318000	57	80
P60041|SMS_MOUSE	E.LLSEPNQTENDALEPEDLPQAAEQDEM(+15.99)RLELQRSANSNPAMAPRE.R	Y	5062.35	644000	56	100	Oxidation (M)
P60041|SMS_MOUSE	R.QFLQKSLAAATGKQELA.K	Y	1802.99	232000	33	49
P60041|SMS_MOUSE	F.LAELLSEPNQTEND.A	Y	1571.73	48000	53	66
P60041|SMS_MOUSE	E.LAKYFLAELL.S	Y	1179.69	193000	48	57
P60041|SMS_MOUSE	T.GKQELAKYFLAELLSEPNQTENDALEPEDLPQAAEQDEMRLELQRSANSNPAMAPRE.R	Y	6424.09	NA	44	100
P60041|SMS_MOUSE	Y.FLAELL.S	N	704.411	491000	52	57
P60041|SMS_MOUSE	D.PRLRQFLQKSLA.A	Y	1455.87	433000	29	40
P60041|SMS_MOUSE	L.SEPNQTENDALEPEDLPQAAEQDEM(+15.99)RL.E	Y	3084.35	275000	58	84	Oxidation (M)
P60041|SMS_MOUSE	L.SEPNQTENDALEPEDLPQAAEQDEM(+15.99)RLELQRSANSNPAMAPRE.R	Y	4836.18	4820000	58	100	Oxidation (M)
P60041|SMS_MOUSE	F.LAELLSEPNQTENDALEPEDLPQAAEQDEMRLEL.Q	Y	3849.81	NA	53	86
P60041|SMS_MOUSE	P.SDPRLRQFLQKSLAAATGKQELAKYFLAE.L	Y	3278.78	1440000	27	55
P60041|SMS_MOUSE	A.GC(+57.02)KNFFWKTFTS.C	Y	1521.71	192000	104	115	Carbamidomethylation
P60041|SMS_MOUSE	N.DALEPEDLPQAAEQDEMRL.E	Y	2168.99	46700	66	84
P60041|SMS_MOUSE	A.ELLSEPNQTENDALEPEDLPQAAEQDEMRLEL.Q	Y	3665.69	76700	55	86
P60041|SMS_MOUSE	A.AATGKQELAKYFL.A	Y	1438.78	82500	41	53
P60041|SMS_MOUSE	D.PRLRQF.L	Y	815.477	1830000	29	34
P60041|SMS_MOUSE	D.EMRLELQ.R	Y	917.464	NA	81	87
P60041|SMS_MOUSE	L.SEPNQTENDALEPEDLPQA.A	Y	2095.92	33100	58	76
P60041|SMS_MOUSE	D.ALEPEDLPQAAEQDEMRLELQRSANSNPAMAPR.E	Y	3676.76	NA	67	99
P60041|SMS_MOUSE	P.SDPRLRQFLQKSL.A	Y	1586.89	162000	27	39
P48757|GAST_MOUSE	A.SWKPRSQLQDASSGPGTNEDLEQRQFNKLGSASHH.R	N	3891.86	844000000	22	56
P48757|GAST_MOUSE	A.SWKPRSQLQDASSGPGTNEDLEQRQFN.K	N	3074.44	7310000	22	48
P48757|GAST_MOUSE	A.SWKPRSQLQDASSGPGTNEDLEQRQFNKL.G	N	3315.62	17400000	22	50
P48757|GAST_MOUSE	A.SWKPRSQLQDASSGPGTNEDLEQRQFNKLGSASHHR.R	N	4047.96	2660000	22	57
P48757|GAST_MOUSE	A.SWKPRSQLQDASSGPGTNEDLEQRQF.N	N	2960.4	11600000	22	47
P48757|GAST_MOUSE	S.WKPRSQLQDASSGPGTNEDLEQRQFNKLGSASHH.R	N	3804.83	5090000	23	56
P48757|GAST_MOUSE	A.SWKPRSQLQDASSGPGTNEDLEQRQFNK.L	N	3202.54	3360000	22	49
P48757|GAST_MOUSE	G.PGTNEDLEQRQFNKLGSASHH.R	N	2364.12	NA	36	56
P48757|GAST_MOUSE	A.SWKPRSQLQDASSGPGTNEDLEQRQFNKLGSASH.H	N	3754.8	12800000	22	55
P48757|GAST_MOUSE	S.Q(-17.03)LQDASSGPGTNEDLEQRQFNKLGSASHH.R	N	3133.44	3100000	28	56	Pyro-glu from Q
P48757|GAST_MOUSE	R.Q(-17.03)LGPQGPQHFIADLSKKQRP.R	Y	2227.19	3350000	59	78	Pyro-glu from Q
P48757|GAST_MOUSE	R.QLGPQGPQHFIADLSKKQRP.R	Y	2244.21	1550000	59	78
P48757|GAST_MOUSE	R.QLGPQGPQHFIADLSKKQRPR.M	Y	2400.31	54300000	59	79
P48757|GAST_MOUSE	R.SQLQDASSGPGTNEDLEQRQFN.K	N	2420.08	7730000	27	48
P48757|GAST_MOUSE	R.SQLQDASSGPGTNEDLEQRQF.N	N	2306.04	2710000	27	47
P48757|GAST_MOUSE	R.Q(-17.03)LGPQGPQHFIADLSKKQRPR.M	Y	2383.29	8330000	59	79	Pyro-glu from Q
P48757|GAST_MOUSE	R.SQLQDASSGPGTNEDLEQRQFNKLGSASH.H	N	3100.44	4060000	27	55
P48757|GAST_MOUSE	A.SWKPRSQLQDASSGPGTNEDLEQRQ.F	N	2813.33	3980000	22	46
P48757|GAST_MOUSE	R.SQLQDASSGPGTNEDLEQRQFNKLGSASHH.R	N	3237.5	139000000	27	56
P48757|GAST_MOUSE	A.SWKPRSQLQDASSGPGTNEDLEQR.Q	N	2685.27	3050000	22	45
P48757|GAST_MOUSE	S.QLQDASSGPGTNEDLEQRQFNKLGSASHH.R	N	3150.47	1490000	28	56
P48757|GAST_MOUSE	R.SQLQDASSGPGTNEDLEQR.Q	N	2030.91	577000	27	45
P48757|GAST_MOUSE	A.SSGPGTNEDLEQRQFNKLGSASHH.R	N	2595.21	25400000	33	56
P48757|GAST_MOUSE	R.SQLQDASSGPGTNEDLEQRQ.F	N	2158.97	1260000	27	46
P48757|GAST_MOUSE	L.GPQGPQHFIADLSKKQRPR.M	Y	2159.17	394000	61	79
P48757|GAST_MOUSE	R.Q(-17.03)LGPQGPQHFIADLSKKQ.R	Y	1974.03	578000	59	76	Pyro-glu from Q
P48757|GAST_MOUSE	G.PQGPQHFIADLSKKQRPR.M	Y	2102.15	676000	62	79
P48757|GAST_MOUSE	D.ASSGPGTNEDLEQRQFNKLGSASHH.R	N	2666.24	9950000	32	56
P48757|GAST_MOUSE	A.SWKPRSQLQDASSGPGTNEDLEQRQFNKLGSA.S	N	3530.71	132000000	22	53
P48757|GAST_MOUSE	A.SWKPRSQLQDASSGPGTNEDLEQRQFNKLGSAS.H	N	3617.75	12400000	22	54
P48757|GAST_MOUSE	W.KPRSQLQDASSGPGTNEDLEQRQFNKLGSASHH.R	N	3618.75	12600000	24	56
P48757|GAST_MOUSE	R.SQLQDASSGPGTNEDLEQRQFNKLGSASHHR.R	N	3393.6	3640000	27	57
P48757|GAST_MOUSE	A.SWKPRSQLQDASSGPGTNEDLEQ.R	N	2529.17	3160000	22	44
P48757|GAST_MOUSE	Q.DASSGPGTNEDLEQRQ.F	N	1702.74	236000	31	46
P48757|GAST_MOUSE	Q.GPQHFIADLSKKQRPR.M	N	1877.04	1040000	64	79
P48757|GAST_MOUSE	L.QDASSGPGTNEDLEQRQFNKLGSASHH.R	N	2909.33	4410000	30	56
P48757|GAST_MOUSE	T.NEDLEQRQFNKLGSASHH.R	N	2109	341000	39	56
P48757|GAST_MOUSE	A.SWKPRSQLQDASSGPGTNEDLEQRQFNKLG.S	N	3372.64	7120000	22	51
P48757|GAST_MOUSE	R.Q(-17.03)LGPQGPQHFIADLS.K	Y	1589.78	57900000	59	73	Pyro-glu from Q
P48757|GAST_MOUSE	Q.DASSGPGTNEDLEQRQFNKLGSASHH.R	N	2781.27	9860000	31	56
P48757|GAST_MOUSE	R.Q(-17.03)LGPQGPQHFIADLSKK.Q	Y	1845.97	1740000	59	75	Pyro-glu from Q
P48757|GAST_MOUSE	Q.LQDASSGPGTNEDLEQRQF.N	N	2090.95	881000	29	47
P48757|GAST_MOUSE	R.SQLQDASSGPGTNEDLEQRQFNKL.G	N	2661.26	6580000	27	50
P48757|GAST_MOUSE	Q.LQDASSGPGTNEDLEQRQFNKLGSASHH.R	N	3022.41	12500000	29	56
P48757|GAST_MOUSE	A.SWKPRSQLQDASSGPGTNEDLEQRQFNKLGS.A	N	3459.68	831000	22	52
P48757|GAST_MOUSE	R.Q(-17.03)LGPQGPQHFIADLSK.K	Y	1717.88	1140000	59	74	Pyro-glu from Q
P48757|GAST_MOUSE	R.QLGPQGPQHFIADLSKK.Q	Y	1863	723000	59	75
P48757|GAST_MOUSE	R.SQLQDASSGPGTNEDLEQRQFNKLGSA.S	N	2876.35	12400000	27	53
P48757|GAST_MOUSE	S.SGPGTNEDLEQRQFNKLGSASHH.R	N	2508.17	1340000	34	56
P48757|GAST_MOUSE	R.QLGPQGPQHFIADLSKKQ.R	Y	1991.06	735000	59	76
P48757|GAST_MOUSE	L.Q(-17.03)DASSGPGTNEDLEQRQF.N	N	1960.84	155000	30	47	Pyro-glu from Q
P48757|GAST_MOUSE	D.ASSGPGTNEDLEQRQFNK.L	N	1976.92	535000	32	49
P48757|GAST_MOUSE	D.ASSGPGTNEDLEQRQFN.K	N	1848.82	671000	32	48
P48757|GAST_MOUSE	R.SQLQDASSGPGTNEDLEQ.R	N	1874.81	32900000	27	44
P48757|GAST_MOUSE	E.DLEQRQFNKLGSASHH.R	N	1865.91	NA	41	56
P48757|GAST_MOUSE	L.Q(-17.03)DASSGPGTNEDLEQRQFNKLGSASHH.R	N	2892.3	11400000	30	56	Pyro-glu from Q
P48757|GAST_MOUSE	S.WKPRSQLQDASSGPGTNEDLEQRQ.F	N	2726.3	1260000	23	46
P48757|GAST_MOUSE	Q.LQDASSGPGTNEDLEQRQFNKL.G	N	2446.17	1730000	29	50
P48757|GAST_MOUSE	R.QLGPQGPQHFIADL.S	Y	1519.78	9940000	59	72
P48757|GAST_MOUSE	W.KPRSQLQDASSGPGTNEDLEQRQ.F	N	2540.22	258000	24	46
P48757|GAST_MOUSE	Q.LQDASSGPGTNEDLEQRQ.F	N	1943.88	340000	29	46
P48757|GAST_MOUSE	W.KPRSQLQDASSGPGTNEDLEQRQFNKLGSAS.H	N	3344.63	145000	24	54
P48757|GAST_MOUSE	W.KPRSQLQDASSGPGTNEDLEQRQFN.K	N	2801.33	189000	24	48
P48757|GAST_MOUSE	S.WKPRSQLQDASSGPGTNEDLEQRQFN.K	N	2987.41	150000	23	48
P48757|GAST_MOUSE	R.Q(-17.03)LGPQGPQHFIAD.L	Y	1389.67	18400000	59	71	Pyro-glu from Q
P48757|GAST_MOUSE	L.Q(-17.03)DASSGPGTNEDLEQRQ.F	N	1813.77	72400	30	46	Pyro-glu from Q
P48757|GAST_MOUSE	G.PQHFIADLSKKQRPR.M	N	1820.02	1920000	65	79
P48757|GAST_MOUSE	R.Q(-17.03)LGPQGPQHFIADL.S	Y	1502.75	8110000	59	72	Pyro-glu from Q
P48757|GAST_MOUSE	N.EDLEQRQFNKLGSASHH.R	N	1994.96	8410000	40	56
P48757|GAST_MOUSE	W.KPRSQLQDASSGPGTNEDLEQRQFNKL.G	N	3042.51	497000	24	50
P48757|GAST_MOUSE	R.SQLQDASSGPGTNEDLEQRQFNK.L	N	2548.18	1720000	27	49
P48757|GAST_MOUSE	L.GPQGPQHFIADLS.K	Y	1365.67	6000000	61	73
P48757|GAST_MOUSE	S.WKPRSQLQDASSGPGTNEDLEQRQF.N	N	2873.37	328000	23	47
P48757|GAST_MOUSE	Q.LGPQGPQHFIADLSKKQRPR.M	Y	2272.26	1710000	60	79
P48757|GAST_MOUSE	R.Q(-17.03)LGPQGPQHFIADLSKKQRPRMEEEEE.A	Y	3159.54	1060000	59	85	Pyro-glu from Q
P48757|GAST_MOUSE	S.WKPRSQLQDASSGPGTNEDLEQRQFNKLGSA.S	N	3443.68	234000	23	53
P48757|GAST_MOUSE	R.QLGPQGPQHFIADLS.K	Y	1606.81	NA	59	73
P48757|GAST_MOUSE	R.QLGPQGPQHFIAD.L	Y	1406.69	8870000	59	71
P48757|GAST_MOUSE	D.ASSGPGTNEDLEQRQFNKL.G	N	2090	168000	32	50
P48757|GAST_MOUSE	Q.DASSGPGTNEDLEQRQF.N	N	1849.81	364000	31	47
P48757|GAST_MOUSE	S.GPGTNEDLEQRQFNKLGSASHH.R	N	2421.14	313000	35	56
P48757|GAST_MOUSE	R.Q(-17.03)LGPQGPQHFIA.D	Y	1274.64	11100000	59	70	Pyro-glu from Q
P48757|GAST_MOUSE	R.SQLQDASSGPGTNEDLEQRQFNKLGSAS.H	N	2963.39	15600000	27	54
P48757|GAST_MOUSE	R.MEEEEEAYGWMDF(-.98).G	N	1663.62	61800000	80	92	Amidation
P48757|GAST_MOUSE	L.QDASSGPGTNEDLEQRQF.N	N	1977.87	182000	30	47
P48757|GAST_MOUSE	R.QLGPQGPQHFIADLSK.K	Y	1734.91	441000	59	74
P48757|GAST_MOUSE	S.SGPGTNEDLEQRQFNKLGSA.S	N	2147.02	416000	34	53
P48757|GAST_MOUSE	K.Q(-17.03)RPRMEEEEEAYGWMDF(-.98).G	N	2183.9	164000000	76	92	Pyro-glu from Q; Amidation
P48757|GAST_MOUSE	Q.DASSGPGTNEDLEQRQFNKL.G	N	2205.03	1120000	31	50
P48757|GAST_MOUSE	A.SWKPRSQLQDASSGPGTNEDLE.Q	N	2401.11	2030000	22	43
P48757|GAST_MOUSE	K.Q(-17.03)RPRMEEEEEAYGW.M	N	1791.75	8880000	76	89	Pyro-glu from Q
P48757|GAST_MOUSE	A.SSGPGTNEDLEQRQFNKLGSAS.H	N	2321.09	591000	33	54
P48757|GAST_MOUSE	R.SQLQDASSGPGTNEDLEQRQFNKLG.S	N	2718.28	846000	27	51
P48757|GAST_MOUSE	P.GTNEDLEQRQFNKLGSASHH.R	N	2267.07	974000	37	56
P48757|GAST_MOUSE	R.S(+42.01)QLQDASSGPGTNEDLEQRQFNKLGSASHH.R	N	3279.51	149000	27	56	Acetylation (N-term)
P48757|GAST_MOUSE	E.EEEEAYGWMDF(-.98).G	N	1403.53	637000	82	92	Amidation
P48757|GAST_MOUSE	R.QLGPQGPQHF.I	Y	1107.55	166000000	59	68
P48757|GAST_MOUSE	S.WKPRSQLQDASSGPGTNEDLEQRQFNKLGSAS.H	N	3530.71	1000000	23	54
P48757|GAST_MOUSE	R.Q(-17.03)LGPQGPQHF.I	Y	1090.52	137000000	59	68	Pyro-glu from Q
P48757|GAST_MOUSE	R.Q(-17.03)LGPQGPQHFI.A	Y	1203.6	15100000	59	69	Pyro-glu from Q
P48757|GAST_MOUSE	A.SSGPGTNEDLEQRQFN.K	N	1777.79	171000	33	48
P48757|GAST_MOUSE	A.SSGPGTNEDLEQRQFNKL.G	N	2018.97	2470000	33	50
P48757|GAST_MOUSE	S.Q(-17.03)LQDASSGPGTNEDLEQRQ.F	N	2054.91	40700	28	46	Pyro-glu from Q
P48757|GAST_MOUSE	S.EASWKPRSQLQDASSGPGTNEDLEQRQFNKLGSASHH.R	N	4091.94	1800000	20	56
P48757|GAST_MOUSE	K.QRPRMEEEEEAYGWMDF(-.98).G	N	2200.93	62900000	76	92	Amidation
P48757|GAST_MOUSE	A.S(+42.01)WKPRSQLQDASSGPGTNEDLEQRQFNKLGSASHH.R	N	3933.87	2250000	22	56	Acetylation (N-term)
P48757|GAST_MOUSE	A.SSGPGTNEDLEQRQF.N	N	1663.74	194000	33	47
P48757|GAST_MOUSE	M.EEEEEAYGWMDF(-.98).G	N	1532.58	1260000	81	92	Amidation
P48757|GAST_MOUSE	D.ASSGPGTNEDLEQRQFNKLGSA.S	N	2305.09	344000	32	53
P48757|GAST_MOUSE	K.Q(-17.03)RPRMEEEEEAYGWM(+15.99)DF(-.98).G	N	2199.9	21200000	76	92	Pyro-glu from Q; Oxidation (M); Amidation
P48757|GAST_MOUSE	R.QLGPQGPQHFI.A	Y	1220.63	6720000	59	69
P48757|GAST_MOUSE	D.ASSGPGTNEDLEQRQFNKLGSASHHRR.Q	N	2978.45	806000	32	58
P48757|GAST_MOUSE	L.Q(-17.03)DASSGPGTNEDLEQRQFNKL.G	N	2316.06	239000	30	50	Pyro-glu from Q
P48757|GAST_MOUSE	R.QLGPQGPQHFIA.D	Y	1291.67	5770000	59	70
P48757|GAST_MOUSE	E.EEEAYGWMDF(-.98).G	N	1274.49	846000	83	92	Amidation
P48757|GAST_MOUSE	Q.RPRMEEEEEAYGWMDF(-.98).G	N	2072.87	1310000	77	92	Amidation
P48757|GAST_MOUSE	K.QRPRMEEEEEAYGWM(+15.99)DF(-.98).G	N	2216.93	3800000	76	92	Oxidation (M); Amidation
P48757|GAST_MOUSE	R.MEEEEEAYGW.M	N	1271.47	2650000	80	89
P48757|GAST_MOUSE	Q.DASSGPGTNEDLEQRQFNKLGSA.S	N	2420.12	891000	31	53
P48757|GAST_MOUSE	R.QLGPQGPQHFIADLSKKQRPRMEEEEE.A	Y	3176.57	1080000	59	85
P48757|GAST_MOUSE	Q.LGPQGPQHF.I	Y	979.487	2030000	60	68
P48757|GAST_MOUSE	R.MEEEEEAYGWM(+15.99)DF(-.98).G	N	1679.61	30500000	80	92	Oxidation (M); Amidation
P48757|GAST_MOUSE	Q.LGPQGPQHFIAD.L	Y	1278.64	765000	60	71
P48757|GAST_MOUSE	R.Q(-17.03)LGPQGPQHFIADLSKKQRPRMEEEEEAYGWMDF(-.98).G	Y	4028.89	40400000	59	92	Pyro-glu from Q; Amidation
P48757|GAST_MOUSE	S.WKPRSQLQDASSGPGTNEDLEQRQFNKLGSASH.H	N	3667.77	144000	23	55
P48757|GAST_MOUSE	A.SWKPRSQLQDASSGPGTNED.L	N	2158.99	624000	22	41
P48757|GAST_MOUSE	R.Q(-17.03)LGPQGPQHFIADLSKKQRPRME.E	Y	2643.37	176000	59	81	Pyro-glu from Q
P48757|GAST_MOUSE	F.IADLSKKQRPRMEEEEEAYGWMDF(-.98).G	N	2956.38	3770000	69	92	Amidation
P48757|GAST_MOUSE	A.SWKPRSQLQDASSGPGTN.E	N	1914.92	3570000	22	39
P48757|GAST_MOUSE	K.QRPRM(+15.99)EEEEEAYGWMDF(-.98).G	N	2216.93	4150000	76	92	Oxidation (M); Amidation
P48757|GAST_MOUSE	A.SSGPGTNEDLEQRQFNKLGSA.S	N	2234.06	713000	33	53
P48757|GAST_MOUSE	A.SWKPRSQLQDASSGPGTNEDLEQRQFNKL(-.98).G	N	3314.64	683000	22	50	Amidation
P48757|GAST_MOUSE	Q.LGPQGPQHFIADLS.K	Y	1478.75	14400000	60	73
P48757|GAST_MOUSE	A.SWKPRSQLQDASSGPGTNEDLEQRQFNKLGSASHHRRQ.L	N	4332.12	82200	22	59
P48757|GAST_MOUSE	A.DLSKKQRPRMEEEEEAYGWMDF(-.98).G	N	2772.26	641000	71	92	Amidation
P48757|GAST_MOUSE	D.LEQRQFNKLGSASHH.R	N	1750.89	229000	42	56
P48757|GAST_MOUSE	L.GPQGPQHFIAD.L	Y	1165.55	458000	61	71
P48757|GAST_MOUSE	E.ASWKPRSQLQDASSGPGTNEDLEQRQFNKLGSASHH.R	N	3962.9	4100000	21	56
P48757|GAST_MOUSE	A.SWKPRSQLQDASSGPGTNEDLEQRQFNKLGSASHHRR.Q	N	4204.07	1000000	22	58
P48757|GAST_MOUSE	L.GPQGPQHF.I	Y	866.403	1050000	61	68
P48757|GAST_MOUSE	Q.GPQHFIADLS.K	N	1083.53	1860000	64	73
P48757|GAST_MOUSE	W.KPRSQLQDASSGPGTNEDLEQRQFNKLGSA.S	N	3257.6	421000	24	53
P48757|GAST_MOUSE	G.PQGPQHF.I	Y	809.382	607000	62	68
P48757|GAST_MOUSE	W.KPRSQLQDASSGPGTNEDLEQ.R	N	2256.06	1400000	24	44
P48757|GAST_MOUSE	K.QRPRMEEEEEAYGW.M	N	1808.78	1790000	76	89
P48757|GAST_MOUSE	L.GPQGPQHFIADL.S	Y	1278.64	294000	61	72
P48757|GAST_MOUSE	L.GSASHHRRQLGPQGPQHFI.A	Y	2109.07	443000	51	69
P48757|GAST_MOUSE	G.PQGPQHFIADLS.K	Y	1308.65	470000	62	73
P48757|GAST_MOUSE	R.Q(-17.03)LGPQGPQH.F	Y	943.451	1960000	59	67	Pyro-glu from Q
P48757|GAST_MOUSE	Q.LGPQGPQHFI.A	Y	1092.57	364000	60	69
P48757|GAST_MOUSE	G.TNEDLEQRQFNKLGSASHH.R	N	2210.05	264000	38	56
P48757|GAST_MOUSE	S.SGPGTNEDLEQRQFNKLGSAS.H	N	2234.06	NA	34	54
P48757|GAST_MOUSE	A.SSGPGTNEDLEQRQFNKLGSASH.H	N	2458.15	192000	33	55
P48757|GAST_MOUSE	A.SWKPRSQLQDASSGPGTNE.D	N	2043.96	437000	22	40
P48757|GAST_MOUSE	R.SQLQDASSGPGTNEDLE.Q	N	1746.75	291000	27	43
P48757|GAST_MOUSE	R.Q(-17.03)LGPQGPQHFIADLSKKQRPRMEEEEEAYGWM(+15.99)DF(-.98).G	Y	4044.89	4630000	59	92	Pyro-glu from Q; Oxidation (M); Amidation
P48757|GAST_MOUSE	T.NEDLEQRQFNKL.G	N	1532.76	350000	39	50
P48757|GAST_MOUSE	D.ASSGPGTNEDLEQRQFNKLGSASH.H	N	2529.18	103000	32	55
P48757|GAST_MOUSE	K.Q(-17.03)RPRMEEEEEAYGWMD.F	N	2037.82	195000	76	91	Pyro-glu from Q
P48757|GAST_MOUSE	R.Q(-17.03)LGPQGPQHFIADLSKKQRPRM(+15.99)EEEEEAYGWMDF(-.98).G	Y	4044.89	4510000	59	92	Pyro-glu from Q; Oxidation (M); Amidation
P48757|GAST_MOUSE	R.Q(-17.03)LGPQGP.Q	Y	678.334	1260000	59	65	Pyro-glu from Q
P48757|GAST_MOUSE	G.P(+42.01)GTNEDLEQRQFNKLGSASHH.R	N	2406.13	NA	36	56	Acetylation (N-term)
P48757|GAST_MOUSE	A.SSGPGTNEDLEQRQFNK.L	N	1905.88	152000	33	49
P48757|GAST_MOUSE	R.SQLQDASSGPGTNEDLEQRQFNKL(-.98).G	N	2660.28	NA	27	50	Amidation
P48757|GAST_MOUSE	R.MEEEEEAYGWMDF.G	N	1664.6	707000	80	92
P48757|GAST_MOUSE	W.KPRSQLQDASSGPGTNEDLEQRQFNK.L	N	2929.43	84300	24	49
P48757|GAST_MOUSE	R.M(+15.99)EEEEEAYGWMDF(-.98).G	N	1679.61	13500000	80	92	Oxidation (M); Amidation
P48757|GAST_MOUSE	R.M(+15.99)EEEEEAYGWM(+15.99)DF(-.98).G	N	1695.61	2770000	80	92	Oxidation (M); Amidation
P48757|GAST_MOUSE	A.DLSKKQRPRMEEEEEAYGWMDFGRRSAEEDQ	N	3801.71	136000	71	101
P48757|GAST_MOUSE	R.SQLQDASSGPGTNEDLEQRQFNKLGS.A	N	2805.32	164000	27	52
P48757|GAST_MOUSE	P.RSQLQDASSGPGTNEDLEQRQFNKLGSASHH.R	N	3393.6	3640000	26	56
P48757|GAST_MOUSE	K.QRPRM(+15.99)EEEEEAYGWM(+15.99)DF(-.98).G	N	2232.92	1200000	76	92	Oxidation (M); Amidation
P48757|GAST_MOUSE	P.Q(-17.03)GPQHFIADLS.K	N	1194.57	370000	63	73	Pyro-glu from Q
P48757|GAST_MOUSE	K.Q(-17.03)RPRM(+15.99)EEEEEAYGWMDF(-.98).G	N	2199.9	2190000	76	92	Pyro-glu from Q; Oxidation (M); Amidation
P48757|GAST_MOUSE	R.Q(-17.03)LGPQGPQHFIADLSKKQRPRMEEEEEAYGW.M	Y	3636.74	753000	59	89	Pyro-glu from Q
P48757|GAST_MOUSE	R.Q(-17.03)FNKLGSA.S	N	846.423	265000	46	53	Pyro-glu from Q
P48757|GAST_MOUSE	A.YGWMDF(-.98).G	N	816.327	232000	87	92	Amidation
P48757|GAST_MOUSE	K.PRSQLQDASSGPGTNEDLEQRQFNKLGSASHH.R	N	3490.66	NA	25	56
P48757|GAST_MOUSE	K.QRPRMEEEEEAYGWMDF.G	N	2201.91	NA	76	92
P48757|GAST_MOUSE	K.Q(-17.03)RPRMEEEEEAY(-.98).G	N	1547.67	344000	76	87	Pyro-glu from Q; Amidation
P48757|GAST_MOUSE	E.A(+42.01)SWKPRSQLQDASSGPGTNEDLEQRQFNKLGSASHH.R	N	4004.91	NA	21	56	Acetylation (N-term)
P48757|GAST_MOUSE	E.AYGWMDF(-.98).G	N	887.364	887000	86	92	Amidation
P48757|GAST_MOUSE	Y.GWMDF(-.98).G	N	653.263	709000	88	92	Amidation
P48757|GAST_MOUSE	Q.LQDASSGPGTNEDLEQRQFNK.L	N	2333.09	66600	29	49
P48757|GAST_MOUSE	K.Q(-17.03)RPRMEEEEEAYG.W	N	1605.67	190000	76	88	Pyro-glu from Q
P48757|GAST_MOUSE	Q.LQDASSGPGTNEDLEQRQFNKLGSA.S	N	2661.26	621000	29	53
P48757|GAST_MOUSE	H.FIADLSKKQRPRMEEEEE.A	N	2234.1	481000	68	85
P48757|GAST_MOUSE	K.Q(-17.03)RPRMEEEEEAYGWMDF.G	N	2184.89	NA	76	92	Pyro-glu from Q
P48757|GAST_MOUSE	H.FIADLS.K	N	664.343	683000	68	73
P48757|GAST_MOUSE	A.SWKPRSQLQDASSGPGTNEDL.E	N	2272.07	260000	22	42
P48757|GAST_MOUSE	F.IADLSKKQRPRMEEEEEAYGWMDF.G	N	2957.37	125000	69	92
P48757|GAST_MOUSE	R.Q(-17.03)LGPQGPQHFIADLSKKQRPRMEE.E	Y	2772.41	86400	59	82	Pyro-glu from Q
P48757|GAST_MOUSE	Q.LQDASSGPGTNEDLEQRQFNKLGSASHHRRQ.L	N	3462.67	NA	29	59
P48757|GAST_MOUSE	Q.LQDASSGPGTNEDLEQRQFNKLGSAS.H	N	2748.29	592000	29	54
P48757|GAST_MOUSE	R.Q(-17.03)LGPQGPQHFIADLSKKQRPRMEEEEEAYGWMDFG.R	Y	4086.9	2160000	59	93	Pyro-glu from Q
P48757|GAST_MOUSE	K.Q(-17.03)RPRMEEEEEAY.G	N	1548.65	155000	76	87	Pyro-glu from Q
P48757|GAST_MOUSE	R.QLGPQGPQHFIADLSKKQRPRMEEEEEAYGWMDF(-.98).G	Y	4045.92	3910000	59	92	Amidation
P48757|GAST_MOUSE	L.Q(-17.03)DASSGPGTNEDLEQRQFNKLGSA.S	N	2531.15	107000	30	53	Pyro-glu from Q
P48757|GAST_MOUSE	R.Q(-17.03)LGPQGPQHFIADLSKKQRPRMEEEEEAYGWMDF.G	Y	4029.88	3710000	59	92	Pyro-glu from Q
P48757|GAST_MOUSE	Q.GPQHF.I	N	584.271	1990000	64	68
P48757|GAST_MOUSE	L.SKKQRPRMEEEEEAYGWMDF(-.98).G	N	2544.15	83100	73	92	Amidation
P48757|GAST_MOUSE	Q.LGPQGPQHFIADL.S	Y	1391.72	136000	60	72
P48757|GAST_MOUSE	D.ASSGPGTNEDLEQRQF.N	N	1734.78	233000	32	47
P48757|GAST_MOUSE	L.GSASHHRRQLGPQGPQHFIADLSKKQ.R	Y	2879.5	122000	51	76
P48757|GAST_MOUSE	A.SWKPRSQLQDASSGPG.T	N	1699.83	375000	22	37
||TCONS_00027854	A.SWKPRSQLQDASSGPGTNEDLEQRQFNKLGSASHH.R	N	3891.86	844000000	41	75
||TCONS_00027854	A.SWKPRSQLQDASSGPGTNEDLEQRQFN.K	N	3074.44	7310000	41	67
||TCONS_00027854	A.SWKPRSQLQDASSGPGTNEDLEQRQFNKL.G	N	3315.62	17400000	41	69
||TCONS_00027854	A.SWKPRSQLQDASSGPGTNEDLEQRQFNKLGSASHHR.R	N	4047.96	2660000	41	76
||TCONS_00027854	A.SWKPRSQLQDASSGPGTNEDLEQRQF.N	N	2960.4	11600000	41	66
||TCONS_00027854	S.WKPRSQLQDASSGPGTNEDLEQRQFNKLGSASHH.R	N	3804.83	5090000	42	75
||TCONS_00027854	A.SWKPRSQLQDASSGPGTNEDLEQRQFNK.L	N	3202.54	3360000	41	68
||TCONS_00027854	G.PGTNEDLEQRQFNKLGSASHH.R	N	2364.12	NA	55	75
||TCONS_00027854	A.SWKPRSQLQDASSGPGTNEDLEQRQFNKLGSASH.H	N	3754.8	12800000	41	74
||TCONS_00027854	S.Q(-17.03)LQDASSGPGTNEDLEQRQFNKLGSASHH.R	N	3133.44	3100000	47	75	Pyro-glu from Q
||TCONS_00027854	R.Q(-17.03)LGPQGPQHFIADLSKKQRP.R	Y	2227.19	3350000	78	97	Pyro-glu from Q
||TCONS_00027854	R.QLGPQGPQHFIADLSKKQRP.R	Y	2244.21	1550000	78	97
||TCONS_00027854	R.QLGPQGPQHFIADLSKKQRPR.M	Y	2400.31	54300000	78	98
||TCONS_00027854	R.SQLQDASSGPGTNEDLEQRQFN.K	N	2420.08	7730000	46	67
||TCONS_00027854	R.SQLQDASSGPGTNEDLEQRQF.N	N	2306.04	2710000	46	66
||TCONS_00027854	R.Q(-17.03)LGPQGPQHFIADLSKKQRPR.M	Y	2383.29	8330000	78	98	Pyro-glu from Q
||TCONS_00027854	R.SQLQDASSGPGTNEDLEQRQFNKLGSASH.H	N	3100.44	4060000	46	74
||TCONS_00027854	A.SWKPRSQLQDASSGPGTNEDLEQRQ.F	N	2813.33	3980000	41	65
||TCONS_00027854	R.SQLQDASSGPGTNEDLEQRQFNKLGSASHH.R	N	3237.5	139000000	46	75
||TCONS_00027854	A.SWKPRSQLQDASSGPGTNEDLEQR.Q	N	2685.27	3050000	41	64
||TCONS_00027854	S.QLQDASSGPGTNEDLEQRQFNKLGSASHH.R	N	3150.47	1490000	47	75
||TCONS_00027854	R.SQLQDASSGPGTNEDLEQR.Q	N	2030.91	577000	46	64
||TCONS_00027854	A.SSGPGTNEDLEQRQFNKLGSASHH.R	N	2595.21	25400000	52	75
||TCONS_00027854	R.SQLQDASSGPGTNEDLEQRQ.F	N	2158.97	1260000	46	65
||TCONS_00027854	L.GPQGPQHFIADLSKKQRPR.M	Y	2159.17	394000	80	98
||TCONS_00027854	R.Q(-17.03)LGPQGPQHFIADLSKKQ.R	Y	1974.03	578000	78	95	Pyro-glu from Q
||TCONS_00027854	G.PQGPQHFIADLSKKQRPR.M	Y	2102.15	676000	81	98
||TCONS_00027854	D.ASSGPGTNEDLEQRQFNKLGSASHH.R	N	2666.24	9950000	51	75
||TCONS_00027854	A.SWKPRSQLQDASSGPGTNEDLEQRQFNKLGSA.S	N	3530.71	132000000	41	72
||TCONS_00027854	A.SWKPRSQLQDASSGPGTNEDLEQRQFNKLGSAS.H	N	3617.75	12400000	41	73
||TCONS_00027854	W.KPRSQLQDASSGPGTNEDLEQRQFNKLGSASHH.R	N	3618.75	12600000	43	75
||TCONS_00027854	R.SQLQDASSGPGTNEDLEQRQFNKLGSASHHR.R	N	3393.6	3640000	46	76
||TCONS_00027854	A.SWKPRSQLQDASSGPGTNEDLEQ.R	N	2529.17	3160000	41	63
||TCONS_00027854	Q.DASSGPGTNEDLEQRQ.F	N	1702.74	236000	50	65
||TCONS_00027854	Q.GPQHFIADLSKKQRPR.M	N	1877.04	1040000	83	98
||TCONS_00027854	L.QDASSGPGTNEDLEQRQFNKLGSASHH.R	N	2909.33	4410000	49	75
||TCONS_00027854	T.NEDLEQRQFNKLGSASHH.R	N	2109	341000	58	75
||TCONS_00027854	A.SWKPRSQLQDASSGPGTNEDLEQRQFNKLG.S	N	3372.64	7120000	41	70
||TCONS_00027854	R.Q(-17.03)LGPQGPQHFIADLS.K	Y	1589.78	57900000	78	92	Pyro-glu from Q
||TCONS_00027854	Q.DASSGPGTNEDLEQRQFNKLGSASHH.R	N	2781.27	9860000	50	75
||TCONS_00027854	R.Q(-17.03)LGPQGPQHFIADLSKK.Q	Y	1845.97	1740000	78	94	Pyro-glu from Q
||TCONS_00027854	Q.LQDASSGPGTNEDLEQRQF.N	N	2090.95	881000	48	66
||TCONS_00027854	R.SQLQDASSGPGTNEDLEQRQFNKL.G	N	2661.26	6580000	46	69
||TCONS_00027854	Q.LQDASSGPGTNEDLEQRQFNKLGSASHH.R	N	3022.41	12500000	48	75
||TCONS_00027854	A.SWKPRSQLQDASSGPGTNEDLEQRQFNKLGS.A	N	3459.68	831000	41	71
||TCONS_00027854	R.Q(-17.03)LGPQGPQHFIADLSK.K	Y	1717.88	1140000	78	93	Pyro-glu from Q
||TCONS_00027854	R.QLGPQGPQHFIADLSKK.Q	Y	1863	723000	78	94
||TCONS_00027854	R.SQLQDASSGPGTNEDLEQRQFNKLGSA.S	N	2876.35	12400000	46	72
||TCONS_00027854	S.SGPGTNEDLEQRQFNKLGSASHH.R	N	2508.17	1340000	53	75
||TCONS_00027854	R.QLGPQGPQHFIADLSKKQ.R	Y	1991.06	735000	78	95
||TCONS_00027854	L.Q(-17.03)DASSGPGTNEDLEQRQF.N	N	1960.84	155000	49	66	Pyro-glu from Q
||TCONS_00027854	D.ASSGPGTNEDLEQRQFNK.L	N	1976.92	535000	51	68
||TCONS_00027854	D.ASSGPGTNEDLEQRQFN.K	N	1848.82	671000	51	67
||TCONS_00027854	R.SQLQDASSGPGTNEDLEQ.R	N	1874.81	32900000	46	63
||TCONS_00027854	E.DLEQRQFNKLGSASHH.R	N	1865.91	NA	60	75
||TCONS_00027854	L.Q(-17.03)DASSGPGTNEDLEQRQFNKLGSASHH.R	N	2892.3	11400000	49	75	Pyro-glu from Q
||TCONS_00027854	S.WKPRSQLQDASSGPGTNEDLEQRQ.F	N	2726.3	1260000	42	65
||TCONS_00027854	Q.LQDASSGPGTNEDLEQRQFNKL.G	N	2446.17	1730000	48	69
||TCONS_00027854	R.QLGPQGPQHFIADL.S	Y	1519.78	9940000	78	91
||TCONS_00027854	W.KPRSQLQDASSGPGTNEDLEQRQ.F	N	2540.22	258000	43	65
||TCONS_00027854	Q.LQDASSGPGTNEDLEQRQ.F	N	1943.88	340000	48	65
||TCONS_00027854	W.KPRSQLQDASSGPGTNEDLEQRQFNKLGSAS.H	N	3344.63	145000	43	73
||TCONS_00027854	W.KPRSQLQDASSGPGTNEDLEQRQFN.K	N	2801.33	189000	43	67
||TCONS_00027854	S.WKPRSQLQDASSGPGTNEDLEQRQFN.K	N	2987.41	150000	42	67
||TCONS_00027854	R.Q(-17.03)LGPQGPQHFIAD.L	Y	1389.67	18400000	78	90	Pyro-glu from Q
||TCONS_00027854	L.Q(-17.03)DASSGPGTNEDLEQRQ.F	N	1813.77	72400	49	65	Pyro-glu from Q
||TCONS_00027854	G.PQHFIADLSKKQRPR.M	N	1820.02	1920000	84	98
||TCONS_00027854	R.Q(-17.03)LGPQGPQHFIADL.S	Y	1502.75	8110000	78	91	Pyro-glu from Q
||TCONS_00027854	N.EDLEQRQFNKLGSASHH.R	N	1994.96	8410000	59	75
||TCONS_00027854	W.KPRSQLQDASSGPGTNEDLEQRQFNKL.G	N	3042.51	497000	43	69
||TCONS_00027854	R.SQLQDASSGPGTNEDLEQRQFNK.L	N	2548.18	1720000	46	68
||TCONS_00027854	L.GPQGPQHFIADLS.K	Y	1365.67	6000000	80	92
||TCONS_00027854	S.WKPRSQLQDASSGPGTNEDLEQRQF.N	N	2873.37	328000	42	66
||TCONS_00027854	Q.LGPQGPQHFIADLSKKQRPR.M	Y	2272.26	1710000	79	98
||TCONS_00027854	R.Q(-17.03)LGPQGPQHFIADLSKKQRPRMEEEEE.A	Y	3159.54	1060000	78	104	Pyro-glu from Q
||TCONS_00027854	S.WKPRSQLQDASSGPGTNEDLEQRQFNKLGSA.S	N	3443.68	234000	42	72
||TCONS_00027854	R.QLGPQGPQHFIADLS.K	Y	1606.81	NA	78	92
||TCONS_00027854	R.QLGPQGPQHFIAD.L	Y	1406.69	8870000	78	90
||TCONS_00027854	D.ASSGPGTNEDLEQRQFNKL.G	N	2090	168000	51	69
||TCONS_00027854	Q.DASSGPGTNEDLEQRQF.N	N	1849.81	364000	50	66
||TCONS_00027854	S.GPGTNEDLEQRQFNKLGSASHH.R	N	2421.14	313000	54	75
||TCONS_00027854	R.Q(-17.03)LGPQGPQHFIA.D	Y	1274.64	11100000	78	89	Pyro-glu from Q
||TCONS_00027854	R.SQLQDASSGPGTNEDLEQRQFNKLGSAS.H	N	2963.39	15600000	46	73
||TCONS_00027854	R.MEEEEEAYGWMDF(-.98).G	N	1663.62	61800000	99	111	Amidation
||TCONS_00027854	L.QDASSGPGTNEDLEQRQF.N	N	1977.87	182000	49	66
||TCONS_00027854	R.QLGPQGPQHFIADLSK.K	Y	1734.91	441000	78	93
||TCONS_00027854	S.SGPGTNEDLEQRQFNKLGSA.S	N	2147.02	416000	53	72
||TCONS_00027854	K.Q(-17.03)RPRMEEEEEAYGWMDF(-.98).G	N	2183.9	164000000	95	111	Pyro-glu from Q; Amidation
||TCONS_00027854	Q.DASSGPGTNEDLEQRQFNKL.G	N	2205.03	1120000	50	69
||TCONS_00027854	A.SWKPRSQLQDASSGPGTNEDLE.Q	N	2401.11	2030000	41	62
||TCONS_00027854	K.Q(-17.03)RPRMEEEEEAYGW.M	N	1791.75	8880000	95	108	Pyro-glu from Q
||TCONS_00027854	A.SSGPGTNEDLEQRQFNKLGSAS.H	N	2321.09	591000	52	73
||TCONS_00027854	R.SQLQDASSGPGTNEDLEQRQFNKLG.S	N	2718.28	846000	46	70
||TCONS_00027854	P.GTNEDLEQRQFNKLGSASHH.R	N	2267.07	974000	56	75
||TCONS_00027854	R.S(+42.01)QLQDASSGPGTNEDLEQRQFNKLGSASHH.R	N	3279.51	149000	46	75	Acetylation (N-term)
||TCONS_00027854	E.EEEEAYGWMDF(-.98).G	N	1403.53	637000	101	111	Amidation
||TCONS_00027854	R.QLGPQGPQHF.I	Y	1107.55	166000000	78	87
||TCONS_00027854	S.WKPRSQLQDASSGPGTNEDLEQRQFNKLGSAS.H	N	3530.71	1000000	42	73
||TCONS_00027854	R.Q(-17.03)LGPQGPQHF.I	Y	1090.52	137000000	78	87	Pyro-glu from Q
||TCONS_00027854	R.Q(-17.03)LGPQGPQHFI.A	Y	1203.6	15100000	78	88	Pyro-glu from Q
||TCONS_00027854	A.SSGPGTNEDLEQRQFN.K	N	1777.79	171000	52	67
||TCONS_00027854	A.SSGPGTNEDLEQRQFNKL.G	N	2018.97	2470000	52	69
||TCONS_00027854	S.Q(-17.03)LQDASSGPGTNEDLEQRQ.F	N	2054.91	40700	47	65	Pyro-glu from Q
||TCONS_00027854	S.EASWKPRSQLQDASSGPGTNEDLEQRQFNKLGSASHH.R	N	4091.94	1800000	39	75
||TCONS_00027854	K.QRPRMEEEEEAYGWMDF(-.98).G	N	2200.93	62900000	95	111	Amidation
||TCONS_00027854	A.S(+42.01)WKPRSQLQDASSGPGTNEDLEQRQFNKLGSASHH.R	N	3933.87	2250000	41	75	Acetylation (N-term)
||TCONS_00027854	A.SSGPGTNEDLEQRQF.N	N	1663.74	194000	52	66
||TCONS_00027854	M.EEEEEAYGWMDF(-.98).G	N	1532.58	1260000	100	111	Amidation
||TCONS_00027854	D.ASSGPGTNEDLEQRQFNKLGSA.S	N	2305.09	344000	51	72
||TCONS_00027854	K.Q(-17.03)RPRMEEEEEAYGWM(+15.99)DF(-.98).G	N	2199.9	21200000	95	111	Pyro-glu from Q; Oxidation (M); Amidation
||TCONS_00027854	R.QLGPQGPQHFI.A	Y	1220.63	6720000	78	88
||TCONS_00027854	D.ASSGPGTNEDLEQRQFNKLGSASHHRR.Q	N	2978.45	806000	51	77
||TCONS_00027854	L.Q(-17.03)DASSGPGTNEDLEQRQFNKL.G	N	2316.06	239000	49	69	Pyro-glu from Q
||TCONS_00027854	R.QLGPQGPQHFIA.D	Y	1291.67	5770000	78	89
||TCONS_00027854	E.EEEAYGWMDF(-.98).G	N	1274.49	846000	102	111	Amidation
||TCONS_00027854	Q.RPRMEEEEEAYGWMDF(-.98).G	N	2072.87	1310000	96	111	Amidation
||TCONS_00027854	K.QRPRMEEEEEAYGWM(+15.99)DF(-.98).G	N	2216.93	3800000	95	111	Oxidation (M); Amidation
||TCONS_00027854	R.MEEEEEAYGW.M	N	1271.47	2650000	99	108
||TCONS_00027854	Q.DASSGPGTNEDLEQRQFNKLGSA.S	N	2420.12	891000	50	72
||TCONS_00027854	R.QLGPQGPQHFIADLSKKQRPRMEEEEE.A	Y	3176.57	1080000	78	104
||TCONS_00027854	Q.LGPQGPQHF.I	Y	979.487	2030000	79	87
||TCONS_00027854	R.MEEEEEAYGWM(+15.99)DF(-.98).G	N	1679.61	30500000	99	111	Oxidation (M); Amidation
||TCONS_00027854	Q.LGPQGPQHFIAD.L	Y	1278.64	765000	79	90
||TCONS_00027854	R.Q(-17.03)LGPQGPQHFIADLSKKQRPRMEEEEEAYGWMDF(-.98).G	Y	4028.89	40400000	78	111	Pyro-glu from Q; Amidation
||TCONS_00027854	S.WKPRSQLQDASSGPGTNEDLEQRQFNKLGSASH.H	N	3667.77	144000	42	74
||TCONS_00027854	A.SWKPRSQLQDASSGPGTNED.L	N	2158.99	624000	41	60
||TCONS_00027854	R.Q(-17.03)LGPQGPQHFIADLSKKQRPRME.E	Y	2643.37	176000	78	100	Pyro-glu from Q
||TCONS_00027854	F.IADLSKKQRPRMEEEEEAYGWMDF(-.98).G	N	2956.38	3770000	88	111	Amidation
||TCONS_00027854	A.SWKPRSQLQDASSGPGTN.E	N	1914.92	3570000	41	58
||TCONS_00027854	K.QRPRM(+15.99)EEEEEAYGWMDF(-.98).G	N	2216.93	4150000	95	111	Oxidation (M); Amidation
||TCONS_00027854	A.SSGPGTNEDLEQRQFNKLGSA.S	N	2234.06	713000	52	72
||TCONS_00027854	A.SWKPRSQLQDASSGPGTNEDLEQRQFNKL(-.98).G	N	3314.64	683000	41	69	Amidation
||TCONS_00027854	Q.LGPQGPQHFIADLS.K	Y	1478.75	14400000	79	92
||TCONS_00027854	A.SWKPRSQLQDASSGPGTNEDLEQRQFNKLGSASHHRRQ.L	N	4332.12	82200	41	78
||TCONS_00027854	A.DLSKKQRPRMEEEEEAYGWMDF(-.98).G	N	2772.26	641000	90	111	Amidation
||TCONS_00027854	D.LEQRQFNKLGSASHH.R	N	1750.89	229000	61	75
||TCONS_00027854	L.GPQGPQHFIAD.L	Y	1165.55	458000	80	90
||TCONS_00027854	E.ASWKPRSQLQDASSGPGTNEDLEQRQFNKLGSASHH.R	N	3962.9	4100000	40	75
||TCONS_00027854	A.SWKPRSQLQDASSGPGTNEDLEQRQFNKLGSASHHRR.Q	N	4204.07	1000000	41	77
||TCONS_00027854	L.GPQGPQHF.I	Y	866.403	1050000	80	87
||TCONS_00027854	Q.GPQHFIADLS.K	N	1083.53	1860000	83	92
||TCONS_00027854	W.KPRSQLQDASSGPGTNEDLEQRQFNKLGSA.S	N	3257.6	421000	43	72
||TCONS_00027854	G.PQGPQHF.I	Y	809.382	607000	81	87
||TCONS_00027854	W.KPRSQLQDASSGPGTNEDLEQ.R	N	2256.06	1400000	43	63
||TCONS_00027854	K.QRPRMEEEEEAYGW.M	N	1808.78	1790000	95	108
||TCONS_00027854	L.GPQGPQHFIADL.S	Y	1278.64	294000	80	91
||TCONS_00027854	L.GSASHHRRQLGPQGPQHFI.A	Y	2109.07	443000	70	88
||TCONS_00027854	G.PQGPQHFIADLS.K	Y	1308.65	470000	81	92
||TCONS_00027854	R.Q(-17.03)LGPQGPQH.F	Y	943.451	1960000	78	86	Pyro-glu from Q
||TCONS_00027854	Q.LGPQGPQHFI.A	Y	1092.57	364000	79	88
||TCONS_00027854	G.TNEDLEQRQFNKLGSASHH.R	N	2210.05	264000	57	75
||TCONS_00027854	S.SGPGTNEDLEQRQFNKLGSAS.H	N	2234.06	NA	53	73
||TCONS_00027854	A.SSGPGTNEDLEQRQFNKLGSASH.H	N	2458.15	192000	52	74
||TCONS_00027854	A.SWKPRSQLQDASSGPGTNE.D	N	2043.96	437000	41	59
||TCONS_00027854	R.SQLQDASSGPGTNEDLE.Q	N	1746.75	291000	46	62
||TCONS_00027854	R.Q(-17.03)LGPQGPQHFIADLSKKQRPRMEEEEEAYGWM(+15.99)DF(-.98).G	Y	4044.89	4630000	78	111	Pyro-glu from Q; Oxidation (M); Amidation
||TCONS_00027854	T.NEDLEQRQFNKL.G	N	1532.76	350000	58	69
||TCONS_00027854	D.ASSGPGTNEDLEQRQFNKLGSASH.H	N	2529.18	103000	51	74
||TCONS_00027854	K.Q(-17.03)RPRMEEEEEAYGWMD.F	N	2037.82	195000	95	110	Pyro-glu from Q
||TCONS_00027854	R.Q(-17.03)LGPQGPQHFIADLSKKQRPRM(+15.99)EEEEEAYGWMDF(-.98).G	Y	4044.89	4510000	78	111	Pyro-glu from Q; Oxidation (M); Amidation
||TCONS_00027854	R.Q(-17.03)LGPQGP.Q	Y	678.334	1260000	78	84	Pyro-glu from Q
||TCONS_00027854	G.P(+42.01)GTNEDLEQRQFNKLGSASHH.R	N	2406.13	NA	55	75	Acetylation (N-term)
||TCONS_00027854	A.SSGPGTNEDLEQRQFNK.L	N	1905.88	152000	52	68
||TCONS_00027854	R.SQLQDASSGPGTNEDLEQRQFNKL(-.98).G	N	2660.28	NA	46	69	Amidation
||TCONS_00027854	R.MEEEEEAYGWMDF.G	N	1664.6	707000	99	111
||TCONS_00027854	W.KPRSQLQDASSGPGTNEDLEQRQFNK.L	N	2929.43	84300	43	68
||TCONS_00027854	R.M(+15.99)EEEEEAYGWMDF(-.98).G	N	1679.61	13500000	99	111	Oxidation (M); Amidation
||TCONS_00027854	R.M(+15.99)EEEEEAYGWM(+15.99)DF(-.98).G	N	1695.61	2770000	99	111	Oxidation (M); Amidation
||TCONS_00027854	A.DLSKKQRPRMEEEEEAYGWMDFGRRSAEEDQ	N	3801.71	136000	90	120
||TCONS_00027854	R.SQLQDASSGPGTNEDLEQRQFNKLGS.A	N	2805.32	164000	46	71
||TCONS_00027854	P.RSQLQDASSGPGTNEDLEQRQFNKLGSASHH.R	N	3393.6	3640000	45	75
||TCONS_00027854	K.QRPRM(+15.99)EEEEEAYGWM(+15.99)DF(-.98).G	N	2232.92	1200000	95	111	Oxidation (M); Amidation
||TCONS_00027854	P.Q(-17.03)GPQHFIADLS.K	N	1194.57	370000	82	92	Pyro-glu from Q
||TCONS_00027854	K.Q(-17.03)RPRM(+15.99)EEEEEAYGWMDF(-.98).G	N	2199.9	2190000	95	111	Pyro-glu from Q; Oxidation (M); Amidation
||TCONS_00027854	R.Q(-17.03)LGPQGPQHFIADLSKKQRPRMEEEEEAYGW.M	Y	3636.74	753000	78	108	Pyro-glu from Q
||TCONS_00027854	R.Q(-17.03)FNKLGSA.S	N	846.423	265000	65	72	Pyro-glu from Q
||TCONS_00027854	A.YGWMDF(-.98).G	N	816.327	232000	106	111	Amidation
||TCONS_00027854	K.PRSQLQDASSGPGTNEDLEQRQFNKLGSASHH.R	N	3490.66	NA	44	75
||TCONS_00027854	K.QRPRMEEEEEAYGWMDF.G	N	2201.91	NA	95	111
||TCONS_00027854	K.Q(-17.03)RPRMEEEEEAY(-.98).G	N	1547.67	344000	95	106	Pyro-glu from Q; Amidation
||TCONS_00027854	E.A(+42.01)SWKPRSQLQDASSGPGTNEDLEQRQFNKLGSASHH.R	N	4004.91	NA	40	75	Acetylation (N-term)
||TCONS_00027854	E.AYGWMDF(-.98).G	N	887.364	887000	105	111	Amidation
||TCONS_00027854	Y.GWMDF(-.98).G	N	653.263	709000	107	111	Amidation
||TCONS_00027854	Q.LQDASSGPGTNEDLEQRQFNK.L	N	2333.09	66600	48	68
||TCONS_00027854	K.Q(-17.03)RPRMEEEEEAYG.W	N	1605.67	190000	95	107	Pyro-glu from Q
||TCONS_00027854	Q.LQDASSGPGTNEDLEQRQFNKLGSA.S	N	2661.26	621000	48	72
||TCONS_00027854	H.FIADLSKKQRPRMEEEEE.A	N	2234.1	481000	87	104
||TCONS_00027854	K.Q(-17.03)RPRMEEEEEAYGWMDF.G	N	2184.89	NA	95	111	Pyro-glu from Q
||TCONS_00027854	H.FIADLS.K	N	664.343	683000	87	92
||TCONS_00027854	A.SWKPRSQLQDASSGPGTNEDL.E	N	2272.07	260000	41	61
||TCONS_00027854	F.IADLSKKQRPRMEEEEEAYGWMDF.G	N	2957.37	125000	88	111
||TCONS_00027854	R.Q(-17.03)LGPQGPQHFIADLSKKQRPRMEE.E	Y	2772.41	86400	78	101	Pyro-glu from Q
||TCONS_00027854	Q.LQDASSGPGTNEDLEQRQFNKLGSASHHRRQ.L	N	3462.67	NA	48	78
||TCONS_00027854	Q.LQDASSGPGTNEDLEQRQFNKLGSAS.H	N	2748.29	592000	48	73
||TCONS_00027854	R.Q(-17.03)LGPQGPQHFIADLSKKQRPRMEEEEEAYGWMDFG.R	Y	4086.9	2160000	78	112	Pyro-glu from Q
||TCONS_00027854	K.Q(-17.03)RPRMEEEEEAY.G	N	1548.65	155000	95	106	Pyro-glu from Q
||TCONS_00027854	R.QLGPQGPQHFIADLSKKQRPRMEEEEEAYGWMDF(-.98).G	Y	4045.92	3910000	78	111	Amidation
||TCONS_00027854	L.Q(-17.03)DASSGPGTNEDLEQRQFNKLGSA.S	N	2531.15	107000	49	72	Pyro-glu from Q
||TCONS_00027854	R.Q(-17.03)LGPQGPQHFIADLSKKQRPRMEEEEEAYGWMDF.G	Y	4029.88	3710000	78	111	Pyro-glu from Q
||TCONS_00027854	Q.GPQHF.I	N	584.271	1990000	83	87
||TCONS_00027854	L.SKKQRPRMEEEEEAYGWMDF(-.98).G	N	2544.15	83100	92	111	Amidation
||TCONS_00027854	Q.LGPQGPQHFIADL.S	Y	1391.72	136000	79	91
||TCONS_00027854	D.ASSGPGTNEDLEQRQF.N	N	1734.78	233000	51	66
||TCONS_00027854	L.GSASHHRRQLGPQGPQHFIADLSKKQ.R	Y	2879.5	122000	70	95
||TCONS_00027854	A.SWKPRSQLQDASSGPG.T	N	1699.83	375000	41	56
gi|31981775|ref|NP_034387.2|	A.SWKPRSQLQDASSGPGTNEDLEQRQFNKLGSASHH.R	N	3891.86	844000000	22	56
gi|31981775|ref|NP_034387.2|	A.SWKPRSQLQDASSGPGTNEDLEQRQFN.K	N	3074.44	7310000	22	48
gi|31981775|ref|NP_034387.2|	A.SWKPRSQLQDASSGPGTNEDLEQRQFNKL.G	N	3315.62	17400000	22	50
gi|31981775|ref|NP_034387.2|	A.SWKPRSQLQDASSGPGTNEDLEQRQFNKLGSASHHR.R	N	4047.96	2660000	22	57
gi|31981775|ref|NP_034387.2|	A.SWKPRSQLQDASSGPGTNEDLEQRQF.N	N	2960.4	11600000	22	47
gi|31981775|ref|NP_034387.2|	S.WKPRSQLQDASSGPGTNEDLEQRQFNKLGSASHH.R	N	3804.83	5090000	23	56
gi|31981775|ref|NP_034387.2|	A.SWKPRSQLQDASSGPGTNEDLEQRQFNK.L	N	3202.54	3360000	22	49
gi|31981775|ref|NP_034387.2|	G.PGTNEDLEQRQFNKLGSASHH.R	N	2364.12	NA	36	56
gi|31981775|ref|NP_034387.2|	A.SWKPRSQLQDASSGPGTNEDLEQRQFNKLGSASH.H	N	3754.8	12800000	22	55
gi|31981775|ref|NP_034387.2|	S.Q(-17.03)LQDASSGPGTNEDLEQRQFNKLGSASHH.R	N	3133.44	3100000	28	56	Pyro-glu from Q
gi|31981775|ref|NP_034387.2|	R.SQLQDASSGPGTNEDLEQRQFN.K	N	2420.08	7730000	27	48
gi|31981775|ref|NP_034387.2|	R.SQLQDASSGPGTNEDLEQRQF.N	N	2306.04	2710000	27	47
gi|31981775|ref|NP_034387.2|	R.SQLQDASSGPGTNEDLEQRQFNKLGSASH.H	N	3100.44	4060000	27	55
gi|31981775|ref|NP_034387.2|	A.SWKPRSQLQDASSGPGTNEDLEQRQ.F	N	2813.33	3980000	22	46
gi|31981775|ref|NP_034387.2|	R.SQLQDASSGPGTNEDLEQRQFNKLGSASHH.R	N	3237.5	139000000	27	56
gi|31981775|ref|NP_034387.2|	A.SWKPRSQLQDASSGPGTNEDLEQR.Q	N	2685.27	3050000	22	45
gi|31981775|ref|NP_034387.2|	S.QLQDASSGPGTNEDLEQRQFNKLGSASHH.R	N	3150.47	1490000	28	56
gi|31981775|ref|NP_034387.2|	R.SQLQDASSGPGTNEDLEQR.Q	N	2030.91	577000	27	45
gi|31981775|ref|NP_034387.2|	G.L(+42.01)QGPQHFIADLSKKQRPR.M	Y	2160.19	NA	62	79	Acetylation (N-term)
gi|31981775|ref|NP_034387.2|	A.SSGPGTNEDLEQRQFNKLGSASHH.R	N	2595.21	25400000	33	56
gi|31981775|ref|NP_034387.2|	R.SQLQDASSGPGTNEDLEQRQ.F	N	2158.97	1260000	27	46
gi|31981775|ref|NP_034387.2|	D.ASSGPGTNEDLEQRQFNKLGSASHH.R	N	2666.24	9950000	32	56
gi|31981775|ref|NP_034387.2|	A.SWKPRSQLQDASSGPGTNEDLEQRQFNKLGSA.S	N	3530.71	132000000	22	53
gi|31981775|ref|NP_034387.2|	A.SWKPRSQLQDASSGPGTNEDLEQRQFNKLGSAS.H	N	3617.75	12400000	22	54
gi|31981775|ref|NP_034387.2|	W.KPRSQLQDASSGPGTNEDLEQRQFNKLGSASHH.R	N	3618.75	12600000	24	56
gi|31981775|ref|NP_034387.2|	R.SQLQDASSGPGTNEDLEQRQFNKLGSASHHR.R	N	3393.6	3640000	27	57
gi|31981775|ref|NP_034387.2|	A.SWKPRSQLQDASSGPGTNEDLEQ.R	N	2529.17	3160000	22	44
gi|31981775|ref|NP_034387.2|	Q.DASSGPGTNEDLEQRQ.F	N	1702.74	236000	31	46
gi|31981775|ref|NP_034387.2|	Q.GPQHFIADLSKKQRPR.M	N	1877.04	1040000	64	79
gi|31981775|ref|NP_034387.2|	L.QDASSGPGTNEDLEQRQFNKLGSASHH.R	N	2909.33	4410000	30	56
gi|31981775|ref|NP_034387.2|	T.NEDLEQRQFNKLGSASHH.R	N	2109	341000	39	56
gi|31981775|ref|NP_034387.2|	A.SWKPRSQLQDASSGPGTNEDLEQRQFNKLG.S	N	3372.64	7120000	22	51
gi|31981775|ref|NP_034387.2|	Q.DASSGPGTNEDLEQRQFNKLGSASHH.R	N	2781.27	9860000	31	56
gi|31981775|ref|NP_034387.2|	Q.LQDASSGPGTNEDLEQRQF.N	N	2090.95	881000	29	47
gi|31981775|ref|NP_034387.2|	R.SQLQDASSGPGTNEDLEQRQFNKL.G	N	2661.26	6580000	27	50
gi|31981775|ref|NP_034387.2|	Q.LQDASSGPGTNEDLEQRQFNKLGSASHH.R	N	3022.41	12500000	29	56
gi|31981775|ref|NP_034387.2|	A.SWKPRSQLQDASSGPGTNEDLEQRQFNKLGS.A	N	3459.68	831000	22	52
gi|31981775|ref|NP_034387.2|	R.SQLQDASSGPGTNEDLEQRQFNKLGSA.S	N	2876.35	12400000	27	53
gi|31981775|ref|NP_034387.2|	S.SGPGTNEDLEQRQFNKLGSASHH.R	N	2508.17	1340000	34	56
gi|31981775|ref|NP_034387.2|	L.Q(-17.03)DASSGPGTNEDLEQRQF.N	N	1960.84	155000	30	47	Pyro-glu from Q
gi|31981775|ref|NP_034387.2|	D.ASSGPGTNEDLEQRQFNK.L	N	1976.92	535000	32	49
gi|31981775|ref|NP_034387.2|	D.ASSGPGTNEDLEQRQFN.K	N	1848.82	671000	32	48
gi|31981775|ref|NP_034387.2|	R.SQLQDASSGPGTNEDLEQ.R	N	1874.81	32900000	27	44
gi|31981775|ref|NP_034387.2|	E.DLEQRQFNKLGSASHH.R	N	1865.91	NA	41	56
gi|31981775|ref|NP_034387.2|	L.Q(-17.03)DASSGPGTNEDLEQRQFNKLGSASHH.R	N	2892.3	11400000	30	56	Pyro-glu from Q
gi|31981775|ref|NP_034387.2|	S.WKPRSQLQDASSGPGTNEDLEQRQ.F	N	2726.3	1260000	23	46
gi|31981775|ref|NP_034387.2|	Q.LQDASSGPGTNEDLEQRQFNKL.G	N	2446.17	1730000	29	50
gi|31981775|ref|NP_034387.2|	W.KPRSQLQDASSGPGTNEDLEQRQ.F	N	2540.22	258000	24	46
gi|31981775|ref|NP_034387.2|	Q.LQDASSGPGTNEDLEQRQ.F	N	1943.88	340000	29	46
gi|31981775|ref|NP_034387.2|	W.KPRSQLQDASSGPGTNEDLEQRQFNKLGSAS.H	N	3344.63	145000	24	54
gi|31981775|ref|NP_034387.2|	W.KPRSQLQDASSGPGTNEDLEQRQFN.K	N	2801.33	189000	24	48
gi|31981775|ref|NP_034387.2|	S.WKPRSQLQDASSGPGTNEDLEQRQFN.K	N	2987.41	150000	23	48
gi|31981775|ref|NP_034387.2|	L.Q(-17.03)DASSGPGTNEDLEQRQ.F	N	1813.77	72400	30	46	Pyro-glu from Q
gi|31981775|ref|NP_034387.2|	G.PQHFIADLSKKQRPR.M	N	1820.02	1920000	65	79
gi|31981775|ref|NP_034387.2|	N.EDLEQRQFNKLGSASHH.R	N	1994.96	8410000	40	56
gi|31981775|ref|NP_034387.2|	W.KPRSQLQDASSGPGTNEDLEQRQFNKL.G	N	3042.51	497000	24	50
gi|31981775|ref|NP_034387.2|	R.SQLQDASSGPGTNEDLEQRQFNK.L	N	2548.18	1720000	27	49
gi|31981775|ref|NP_034387.2|	S.WKPRSQLQDASSGPGTNEDLEQRQF.N	N	2873.37	328000	23	47
gi|31981775|ref|NP_034387.2|	S.WKPRSQLQDASSGPGTNEDLEQRQFNKLGSA.S	N	3443.68	234000	23	53
gi|31981775|ref|NP_034387.2|	D.ASSGPGTNEDLEQRQFNKL.G	N	2090	168000	32	50
gi|31981775|ref|NP_034387.2|	Q.DASSGPGTNEDLEQRQF.N	N	1849.81	364000	31	47
gi|31981775|ref|NP_034387.2|	S.GPGTNEDLEQRQFNKLGSASHH.R	N	2421.14	313000	35	56
gi|31981775|ref|NP_034387.2|	R.SQLQDASSGPGTNEDLEQRQFNKLGSAS.H	N	2963.39	15600000	27	54
gi|31981775|ref|NP_034387.2|	R.MEEEEEAYGWMDF(-.98).G	N	1663.62	61800000	80	92	Amidation
gi|31981775|ref|NP_034387.2|	L.QDASSGPGTNEDLEQRQF.N	N	1977.87	182000	30	47
gi|31981775|ref|NP_034387.2|	S.SGPGTNEDLEQRQFNKLGSA.S	N	2147.02	416000	34	53
gi|31981775|ref|NP_034387.2|	K.Q(-17.03)RPRMEEEEEAYGWMDF(-.98).G	N	2183.9	164000000	76	92	Pyro-glu from Q; Amidation
gi|31981775|ref|NP_034387.2|	Q.DASSGPGTNEDLEQRQFNKL.G	N	2205.03	1120000	31	50
gi|31981775|ref|NP_034387.2|	A.SWKPRSQLQDASSGPGTNEDLE.Q	N	2401.11	2030000	22	43
gi|31981775|ref|NP_034387.2|	K.Q(-17.03)RPRMEEEEEAYGW.M	N	1791.75	8880000	76	89	Pyro-glu from Q
gi|31981775|ref|NP_034387.2|	A.SSGPGTNEDLEQRQFNKLGSAS.H	N	2321.09	591000	33	54
gi|31981775|ref|NP_034387.2|	R.SQLQDASSGPGTNEDLEQRQFNKLG.S	N	2718.28	846000	27	51
gi|31981775|ref|NP_034387.2|	P.GTNEDLEQRQFNKLGSASHH.R	N	2267.07	974000	37	56
gi|31981775|ref|NP_034387.2|	R.S(+42.01)QLQDASSGPGTNEDLEQRQFNKLGSASHH.R	N	3279.51	149000	27	56	Acetylation (N-term)
gi|31981775|ref|NP_034387.2|	E.EEEEAYGWMDF(-.98).G	N	1403.53	637000	82	92	Amidation
gi|31981775|ref|NP_034387.2|	S.WKPRSQLQDASSGPGTNEDLEQRQFNKLGSAS.H	N	3530.71	1000000	23	54
gi|31981775|ref|NP_034387.2|	A.SSGPGTNEDLEQRQFN.K	N	1777.79	171000	33	48
gi|31981775|ref|NP_034387.2|	A.SSGPGTNEDLEQRQFNKL.G	N	2018.97	2470000	33	50
gi|31981775|ref|NP_034387.2|	S.Q(-17.03)LQDASSGPGTNEDLEQRQ.F	N	2054.91	40700	28	46	Pyro-glu from Q
gi|31981775|ref|NP_034387.2|	S.EASWKPRSQLQDASSGPGTNEDLEQRQFNKLGSASHH.R	N	4091.94	1800000	20	56
gi|31981775|ref|NP_034387.2|	K.QRPRMEEEEEAYGWMDF(-.98).G	N	2200.93	62900000	76	92	Amidation
gi|31981775|ref|NP_034387.2|	A.S(+42.01)WKPRSQLQDASSGPGTNEDLEQRQFNKLGSASHH.R	N	3933.87	2250000	22	56	Acetylation (N-term)
gi|31981775|ref|NP_034387.2|	A.SSGPGTNEDLEQRQF.N	N	1663.74	194000	33	47
gi|31981775|ref|NP_034387.2|	M.EEEEEAYGWMDF(-.98).G	N	1532.58	1260000	81	92	Amidation
gi|31981775|ref|NP_034387.2|	D.ASSGPGTNEDLEQRQFNKLGSA.S	N	2305.09	344000	32	53
gi|31981775|ref|NP_034387.2|	K.Q(-17.03)RPRMEEEEEAYGWM(+15.99)DF(-.98).G	N	2199.9	21200000	76	92	Pyro-glu from Q; Oxidation (M); Amidation
gi|31981775|ref|NP_034387.2|	D.ASSGPGTNEDLEQRQFNKLGSASHHRR.Q	N	2978.45	806000	32	58
gi|31981775|ref|NP_034387.2|	L.Q(-17.03)DASSGPGTNEDLEQRQFNKL.G	N	2316.06	239000	30	50	Pyro-glu from Q
gi|31981775|ref|NP_034387.2|	E.EEEAYGWMDF(-.98).G	N	1274.49	846000	83	92	Amidation
gi|31981775|ref|NP_034387.2|	Q.RPRMEEEEEAYGWMDF(-.98).G	N	2072.87	1310000	77	92	Amidation
gi|31981775|ref|NP_034387.2|	K.QRPRMEEEEEAYGWM(+15.99)DF(-.98).G	N	2216.93	3800000	76	92	Oxidation (M); Amidation
gi|31981775|ref|NP_034387.2|	R.MEEEEEAYGW.M	N	1271.47	2650000	80	89
gi|31981775|ref|NP_034387.2|	Q.DASSGPGTNEDLEQRQFNKLGSA.S	N	2420.12	891000	31	53
gi|31981775|ref|NP_034387.2|	R.MEEEEEAYGWM(+15.99)DF(-.98).G	N	1679.61	30500000	80	92	Oxidation (M); Amidation
gi|31981775|ref|NP_034387.2|	S.WKPRSQLQDASSGPGTNEDLEQRQFNKLGSASH.H	N	3667.77	144000	23	55
gi|31981775|ref|NP_034387.2|	A.SWKPRSQLQDASSGPGTNED.L	N	2158.99	624000	22	41
gi|31981775|ref|NP_034387.2|	F.IADLSKKQRPRMEEEEEAYGWMDF(-.98).G	N	2956.38	3770000	69	92	Amidation
gi|31981775|ref|NP_034387.2|	A.SWKPRSQLQDASSGPGTN.E	N	1914.92	3570000	22	39
gi|31981775|ref|NP_034387.2|	K.QRPRM(+15.99)EEEEEAYGWMDF(-.98).G	N	2216.93	4150000	76	92	Oxidation (M); Amidation
gi|31981775|ref|NP_034387.2|	A.SSGPGTNEDLEQRQFNKLGSA.S	N	2234.06	713000	33	53
gi|31981775|ref|NP_034387.2|	A.SWKPRSQLQDASSGPGTNEDLEQRQFNKL(-.98).G	N	3314.64	683000	22	50	Amidation
gi|31981775|ref|NP_034387.2|	A.SWKPRSQLQDASSGPGTNEDLEQRQFNKLGSASHHRRQ.L	N	4332.12	82200	22	59
gi|31981775|ref|NP_034387.2|	A.DLSKKQRPRMEEEEEAYGWMDF(-.98).G	N	2772.26	641000	71	92	Amidation
gi|31981775|ref|NP_034387.2|	D.LEQRQFNKLGSASHH.R	N	1750.89	229000	42	56
gi|31981775|ref|NP_034387.2|	E.ASWKPRSQLQDASSGPGTNEDLEQRQFNKLGSASHH.R	N	3962.9	4100000	21	56
gi|31981775|ref|NP_034387.2|	A.SWKPRSQLQDASSGPGTNEDLEQRQFNKLGSASHHRR.Q	N	4204.07	1000000	22	58
gi|31981775|ref|NP_034387.2|	Q.GPQHFIADLS.K	N	1083.53	1860000	64	73
gi|31981775|ref|NP_034387.2|	W.KPRSQLQDASSGPGTNEDLEQRQFNKLGSA.S	N	3257.6	421000	24	53
gi|31981775|ref|NP_034387.2|	W.KPRSQLQDASSGPGTNEDLEQ.R	N	2256.06	1400000	24	44
gi|31981775|ref|NP_034387.2|	K.QRPRMEEEEEAYGW.M	N	1808.78	1790000	76	89
gi|31981775|ref|NP_034387.2|	G.TNEDLEQRQFNKLGSASHH.R	N	2210.05	264000	38	56
gi|31981775|ref|NP_034387.2|	S.SGPGTNEDLEQRQFNKLGSAS.H	N	2234.06	NA	34	54
gi|31981775|ref|NP_034387.2|	A.SSGPGTNEDLEQRQFNKLGSASH.H	N	2458.15	192000	33	55
gi|31981775|ref|NP_034387.2|	A.SWKPRSQLQDASSGPGTNE.D	N	2043.96	437000	22	40
gi|31981775|ref|NP_034387.2|	R.SQLQDASSGPGTNEDLE.Q	N	1746.75	291000	27	43
gi|31981775|ref|NP_034387.2|	T.NEDLEQRQFNKL.G	N	1532.76	350000	39	50
gi|31981775|ref|NP_034387.2|	D.ASSGPGTNEDLEQRQFNKLGSASH.H	N	2529.18	103000	32	55
gi|31981775|ref|NP_034387.2|	K.Q(-17.03)RPRMEEEEEAYGWMD.F	N	2037.82	195000	76	91	Pyro-glu from Q
gi|31981775|ref|NP_034387.2|	G.P(+42.01)GTNEDLEQRQFNKLGSASHH.R	N	2406.13	NA	36	56	Acetylation (N-term)
gi|31981775|ref|NP_034387.2|	R.Q(-17.03)LGLQGPQHFIADLSKKQRPRM.E	Y	2530.36	150000	59	80	Pyro-glu from Q
gi|31981775|ref|NP_034387.2|	A.SSGPGTNEDLEQRQFNK.L	N	1905.88	152000	33	49
gi|31981775|ref|NP_034387.2|	R.SQLQDASSGPGTNEDLEQRQFNKL(-.98).G	N	2660.28	NA	27	50	Amidation
gi|31981775|ref|NP_034387.2|	R.MEEEEEAYGWMDF.G	N	1664.6	707000	80	92
gi|31981775|ref|NP_034387.2|	W.KPRSQLQDASSGPGTNEDLEQRQFNK.L	N	2929.43	84300	24	49
gi|31981775|ref|NP_034387.2|	R.M(+15.99)EEEEEAYGWMDF(-.98).G	N	1679.61	13500000	80	92	Oxidation (M); Amidation
gi|31981775|ref|NP_034387.2|	R.M(+15.99)EEEEEAYGWM(+15.99)DF(-.98).G	N	1695.61	2770000	80	92	Oxidation (M); Amidation
gi|31981775|ref|NP_034387.2|	A.DLSKKQRPRMEEEEEAYGWMDFGRRSAEEDQ	N	3801.71	136000	71	101
gi|31981775|ref|NP_034387.2|	R.SQLQDASSGPGTNEDLEQRQFNKLGS.A	N	2805.32	164000	27	52
gi|31981775|ref|NP_034387.2|	P.RSQLQDASSGPGTNEDLEQRQFNKLGSASHH.R	N	3393.6	3640000	26	56
gi|31981775|ref|NP_034387.2|	K.QRPRM(+15.99)EEEEEAYGWM(+15.99)DF(-.98).G	N	2232.92	1200000	76	92	Oxidation (M); Amidation
gi|31981775|ref|NP_034387.2|	L.Q(-17.03)GPQHFIADLS.K	N	1194.57	370000	63	73	Pyro-glu from Q
gi|31981775|ref|NP_034387.2|	K.Q(-17.03)RPRM(+15.99)EEEEEAYGWMDF(-.98).G	N	2199.9	2190000	76	92	Pyro-glu from Q; Oxidation (M); Amidation
gi|31981775|ref|NP_034387.2|	R.Q(-17.03)FNKLGSA.S	N	846.423	265000	46	53	Pyro-glu from Q
gi|31981775|ref|NP_034387.2|	A.YGWMDF(-.98).G	N	816.327	232000	87	92	Amidation
gi|31981775|ref|NP_034387.2|	K.PRSQLQDASSGPGTNEDLEQRQFNKLGSASHH.R	N	3490.66	NA	25	56
gi|31981775|ref|NP_034387.2|	K.QRPRMEEEEEAYGWMDF.G	N	2201.91	NA	76	92
gi|31981775|ref|NP_034387.2|	K.Q(-17.03)RPRMEEEEEAY(-.98).G	N	1547.67	344000	76	87	Pyro-glu from Q; Amidation
gi|31981775|ref|NP_034387.2|	E.A(+42.01)SWKPRSQLQDASSGPGTNEDLEQRQFNKLGSASHH.R	N	4004.91	NA	21	56	Acetylation (N-term)
gi|31981775|ref|NP_034387.2|	E.AYGWMDF(-.98).G	N	887.364	887000	86	92	Amidation
gi|31981775|ref|NP_034387.2|	Y.GWMDF(-.98).G	N	653.263	709000	88	92	Amidation
gi|31981775|ref|NP_034387.2|	Q.LQDASSGPGTNEDLEQRQFNK.L	N	2333.09	66600	29	49
gi|31981775|ref|NP_034387.2|	K.Q(-17.03)RPRMEEEEEAYG.W	N	1605.67	190000	76	88	Pyro-glu from Q
gi|31981775|ref|NP_034387.2|	Q.LQDASSGPGTNEDLEQRQFNKLGSA.S	N	2661.26	621000	29	53
gi|31981775|ref|NP_034387.2|	H.FIADLSKKQRPRMEEEEE.A	N	2234.1	481000	68	85
gi|31981775|ref|NP_034387.2|	K.Q(-17.03)RPRMEEEEEAYGWMDF.G	N	2184.89	NA	76	92	Pyro-glu from Q
gi|31981775|ref|NP_034387.2|	H.FIADLS.K	N	664.343	683000	68	73
gi|31981775|ref|NP_034387.2|	A.SWKPRSQLQDASSGPGTNEDL.E	N	2272.07	260000	22	42
gi|31981775|ref|NP_034387.2|	F.IADLSKKQRPRMEEEEEAYGWMDF.G	N	2957.37	125000	69	92
gi|31981775|ref|NP_034387.2|	R.Q(-17.03)LGLQGPQHFIADLSKKQRPR.M	Y	2399.32	157000	59	79	Pyro-glu from Q
gi|31981775|ref|NP_034387.2|	Q.LQDASSGPGTNEDLEQRQFNKLGSASHHRRQ.L	N	3462.67	NA	29	59
gi|31981775|ref|NP_034387.2|	Q.LQDASSGPGTNEDLEQRQFNKLGSAS.H	N	2748.29	592000	29	54
gi|31981775|ref|NP_034387.2|	K.Q(-17.03)RPRMEEEEEAY.G	N	1548.65	155000	76	87	Pyro-glu from Q
gi|31981775|ref|NP_034387.2|	L.Q(-17.03)DASSGPGTNEDLEQRQFNKLGSA.S	N	2531.15	107000	30	53	Pyro-glu from Q
gi|31981775|ref|NP_034387.2|	Q.GPQHF.I	N	584.271	1990000	64	68
gi|31981775|ref|NP_034387.2|	L.SKKQRPRMEEEEEAYGWMDF(-.98).G	N	2544.15	83100	73	92	Amidation
gi|31981775|ref|NP_034387.2|	D.ASSGPGTNEDLEQRQF.N	N	1734.78	233000	32	47
gi|31981775|ref|NP_034387.2|	A.SWKPRSQLQDASSGPG.T	N	1699.83	375000	22	37
P26339|CMGA_MOUSE	R.AEDQELESLSAIEAELEKVAHQLQALR.R	Y	3019.55	666000	435	461
P26339|CMGA_MOUSE	K.AGPEEVPTAASSSHFHAGY.K	Y	1913.85	272000	252	270
P26339|CMGA_MOUSE	R.AEDQELESLSAIEAELEKVAHQLQALRR(-.98).G	Y	3174.66	53300000	435	462	Amidation
P26339|CMGA_MOUSE	R.MDQLAKELTAEKRLEGEDDPDR.S	Y	2558.23	263000	361	382
P26339|CMGA_MOUSE	A.LPVNSPMTKGDTKVMK.C	Y	1744.92	578000	19	34
P26339|CMGA_MOUSE	R.RAEDQELESLSAIEAELEKVAHQLQALR.R	Y	3175.65	910000	434	461
P26339|CMGA_MOUSE	R.AEDQELESLSAIEAELEKVAHQLQAL.R	Y	2863.45	10800000	435	460
P26339|CMGA_MOUSE	K.EEEGSANRRAEDQELESLSAIEAELEKVAHQLQALRR(-.98).G	Y	4203.13	1330000	426	462	Amidation
P26339|CMGA_MOUSE	R.AEDQELESLSAIEAELEKVAHQ.L	Y	2438.18	140000	435	456
P26339|CMGA_MOUSE	R.SDFEEKKEEEGSANRRAEDQELESLSAIEAELEKVAHQLQALRR(-.98).G	Y	5066.53	3930000	419	462	Amidation
P26339|CMGA_MOUSE	R.AYGFRDPGPQLR.R	Y	1375.7	2250000	392	403
P26339|CMGA_MOUSE	E.GSANRRAEDQELESLSAIEAELEKVAHQLQALRR(-.98).G	Y	3816	257000	429	462	Amidation
P26339|CMGA_MOUSE	Q.EEDGEEAMVGTPQGLFPQGGKGR.E	Y	2388.1	137000	311	333
P26339|CMGA_MOUSE	R.AEDQELESLSAIEAELEKVAHQL.Q	Y	2551.27	1180000	435	457
P26339|CMGA_MOUSE	K.RLEGEDDPDRSMKLSFR.T	Y	2049.99	65200	373	389
P26339|CMGA_MOUSE	R.AEDQELESLSAIEAELEKVAHQLQ.A	Y	2679.32	1710000	435	458
P26339|CMGA_MOUSE	R.LEGEDDPDRSMKLSFRT.R	Y	1994.94	15300000	374	390
P26339|CMGA_MOUSE	S.LSAIEAELEKVAHQ.L	Y	1536.81	49400	443	456
P26339|CMGA_MOUSE	L.TAEKRLEGEDDPDRSMKLSFR.T	Y	2479.21	107000	369	389
P26339|CMGA_MOUSE	R.RAEDQELESLSAIEAELEKVAHQLQALRR(-.98).G	Y	3330.76	1130000	434	462	Amidation
P26339|CMGA_MOUSE	R.SDFEEKKEEEGSANRRAEDQELESLSAIEAELEKVAHQLQALR.R	Y	4911.41	3740000	419	461
P26339|CMGA_MOUSE	R.RAEDQELESLSAIEAELEKVAHQLQAL.R	Y	3019.55	791000	434	460
P26339|CMGA_MOUSE	A.LPVNSPMTKGDTKVMKC(+57.02)VL.E	Y	2117.1	1290000	19	37	Carbamidomethylation
P26339|CMGA_MOUSE	R.WSRMDQLAKELTAE.K	Y	1676.82	399000	358	371
P26339|CMGA_MOUSE	R.MDQLAKELTAEKRLEGEDDPDRSMKLSFRT.R	Y	3508.73	1200000	361	390
P26339|CMGA_MOUSE	R.AYGFRDPGPQL.R	Y	1219.6	2110000	392	402
P26339|CMGA_MOUSE	S.DSQAVDGDGKTEASEALPSEGKGELEHSQQ.E	Y	3098.39	159000	281	310
P26339|CMGA_MOUSE	R.RAEDQELESLSAIEAELEKVAHQLQALRR.G	Y	3331.75	5240000	434	462
P26339|CMGA_MOUSE	K.AGPEEVPTAASSSHFHAGYK.A	Y	2041.95	310000	252	271
P26339|CMGA_MOUSE	L.EGEDDPDRSMKLSFRT.R	Y	1881.85	405000	375	390
P26339|CMGA_MOUSE	Q.EEDGEEAMVGTPQGLFPQGGKGRELEHKQE.E	Y	3281.53	103000	311	340
P26339|CMGA_MOUSE	R.MDQLAKELTAEKRLEGEDDPDRSMKLSFR.T	Y	3407.68	741000	361	389
P26339|CMGA_MOUSE	K.RLEGEDDPDRSMKLSFRTRAY.G	Y	2541.24	112000	373	393
P26339|CMGA_MOUSE	R.MDQLAKELTAEKRLEGEDDPDRSMKLSFRTRAY.G	Y	3898.93	184000	361	393
P26339|CMGA_MOUSE	E.GEDDPDRSMKLSFRT.R	Y	1752.81	1500000	376	390
P26339|CMGA_MOUSE	D.DPDRSMKLSFRT.R	Y	1451.72	680000	379	390
P26339|CMGA_MOUSE	R.DAAAEVPSRDTME.K	Y	1390.6	944000	139	151
P26339|CMGA_MOUSE	R.AEDQELESLSAIEAELEKVAHQLQA.L	Y	2750.36	887000	435	459
P26339|CMGA_MOUSE	K.EEEGSANRRAEDQELESLSAIEAELEKVAHQLQAL.R	Y	3891.91	447000	426	460
P26339|CMGA_MOUSE	R.KAKQEEKEEEEEEEAVAREKAGPEEVPTAASSSHFHAGY.K	Y	4313	1980000	232	270
P26339|CMGA_MOUSE	R.MDQLAKELTAE.K	Y	1247.61	1930000	361	371
P26339|CMGA_MOUSE	L.SAIEAELEKVAHQLQALRR(-.98).G	Y	2160.21	1870000	444	462	Amidation
P26339|CMGA_MOUSE	R.AEDQELESLSAIEAELEKVAHQLQALRRG	Y	3232.67	1060000	435	463
P26339|CMGA_MOUSE	Y.KAIQKDDGQSDSQAVDGDGKTEASEALPSEGKGELEHSQQ.E	Y	4168.93	961000	271	310
P26339|CMGA_MOUSE	R.LEGEDDPDRSMKLSFRTR.A	Y	2151.04	267000	374	391
P26339|CMGA_MOUSE	R.SDFEEKKEEEGSANRRAEDQELESLSAIEAELEKVAHQLQAL.R	Y	4755.31	1800000	419	460
P26339|CMGA_MOUSE	R.MDQLAKELTAEKRLEGEDDPDRSMKLSF.R	Y	3251.58	246000	361	388
P26339|CMGA_MOUSE	R.GLSAQQQARKAKQEEKEEEEEEEAVAR.E	Y	3099.51	798000	223	249
P26339|CMGA_MOUSE	L.SAIEAELEKVAHQL.Q	Y	1536.81	208000	444	457
P26339|CMGA_MOUSE	K.DDGQSDSQAVDGDGKTEASEALPSEGKGELEHSQQ.E	Y	3600.56	255000	276	310
P26339|CMGA_MOUSE	E.LTAEKRLEGEDDPDRSMKLSFRT.R	Y	2693.34	129000	368	390
P26339|CMGA_MOUSE	K.RLEGEDDPDRSMKLSFRTR.A	Y	2307.14	339000	373	391
P26339|CMGA_MOUSE	R.MDQLAKELTAEK.R	Y	1375.7	2250000	361	372
P26339|CMGA_MOUSE	E.DGEEAMVGTPQGLFPQGGKGR.E	Y	2130.02	19200	313	333
P26339|CMGA_MOUSE	N.RRAEDQELESLSAIEAELEKVAHQLQALRR(-.98).G	Y	3486.87	460000	433	462	Amidation
P26339|CMGA_MOUSE	E.DELSEVFENQSPDAKHRDAAAEVPSR.D	Y	2896.36	106000	122	147
P26339|CMGA_MOUSE	A.YGFRDPGPQL.R	Y	1148.56	565000	393	402
P26339|CMGA_MOUSE	R.KAKQEEKEEEEEEEAVAREKAGPEEVPTAA.S	Y	3339.6	1030000	232	261
P26339|CMGA_MOUSE	R.TRAYGFRDPGPQLR.R	Y	1632.85	454000	390	403
P26339|CMGA_MOUSE	R.LEGEDDPDRSMKLSFR.T	Y	1893.89	1100000	374	389
P26339|CMGA_MOUSE	A.YGFRDPGPQLR.R	Y	1304.66	35300	393	403
P26339|CMGA_MOUSE	E.DELSEVFENQSPDAK.H	Y	1706.76	16200	122	136
P26339|CMGA_MOUSE	Y.KAIQKDDGQSDSQAVDGDGKTEASEALPSEGKGELEHSQQE.E	Y	4297.97	228000	271	311
P26339|CMGA_MOUSE	R.MDQLAKELTAEKRLEGEDDPDRSMKLSFRTR.A	Y	3664.83	744000	361	391
P26339|CMGA_MOUSE	W.SRMDQLAKELTAE.K	Y	1490.74	398000	359	371
P26339|CMGA_MOUSE	Y.GFRDPGPQLR.R	Y	1141.6	18900	394	403
P26339|CMGA_MOUSE	R.AEDQELESLSAIEAELEKVAHQLQALRR.G	Y	3175.65	7150000	435	462
P26339|CMGA_MOUSE	R.EKAGPEEVPTAASSSHFHAGY.K	Y	2170.99	27900	250	270
P26339|CMGA_MOUSE	R.LEGEDDPDRSMKLSFRTRAYGFRDPGPQL.R	Y	3352.63	1170000	374	402
P26339|CMGA_MOUSE	A.LPVNSPMTKGDTKVMKC(+57.02).V	Y	1904.95	223000	19	35	Carbamidomethylation
P26339|CMGA_MOUSE	R.LEGEDDPDRSMKLSF.R	Y	1737.79	243000	374	388
P26339|CMGA_MOUSE	E.DELSEVFENQSPDAKHRDAAAEVPSRDTME.K	Y	3372.52	337000	122	151
P26339|CMGA_MOUSE	R.MDQLAKELTAEKRLEGEDDPDRSMKL.S	Y	3017.48	2010000	361	386
P26339|CMGA_MOUSE	K.AGPEEVPTAASSSHF.H	Y	1485.67	54700	252	266
P26339|CMGA_MOUSE	K.ELTAEKRLEGEDDPDRSMKLSFR.T	Y	2721.34	411000	367	389
P26339|CMGA_MOUSE	R.WSRM(+15.99)DQLAKELTAE.K	Y	1692.81	2390000	358	371	Oxidation (M)
P26339|CMGA_MOUSE	R.RGWRPSSREDSVEARSDFEEKKEEEGSAN.R	Y	3366.55	1850000	404	432
P26339|CMGA_MOUSE	R.SDFEEKKEEEGSANRRAEDQELESLSAIEAELEKVAHQLQALRR.G	Y	5067.51	341000	419	462
P26339|CMGA_MOUSE	R.M(+15.99)DQLAKELTAE.K	Y	1263.6	1310000	361	371	Oxidation (M)
P26339|CMGA_MOUSE	E.EDGEEAM(+15.99)VGTPQGLFPQGGKGRELEHKQE.E	Y	3168.48	80300	312	340	Oxidation (M)
P26339|CMGA_MOUSE	D.SQAVDGDGKTEASEALPSEGKGELEHSQQ.E	Y	2983.36	59500	282	310
P26339|CMGA_MOUSE	E.DDPDRSMKLSFRT.R	Y	1566.75	802000	378	390
P26339|CMGA_MOUSE	Y.GFRDPGPQL.R	Y	985.498	331000	394	402
P26339|CMGA_MOUSE	R.AQQPLKQQQPPKQQQQQQQQQQQEQQHSSFEDELSEVFENQSPDAK.H	Y	5459.56	168000	91	136
P26339|CMGA_MOUSE	R.TRAYGFRDPGPQL.R	Y	1476.75	1020000	390	402
P26339|CMGA_MOUSE	L.SAIEAELEKVAH.Q	Y	1295.67	101000	444	455
P26339|CMGA_MOUSE	K.ELTAEKRLEGEDDPDRSMKLSFRTR.A	Y	2978.49	282000	367	391
P26339|CMGA_MOUSE	E.GSANRRAEDQELESLSAIEAELEKVAHQLQAL.R	Y	3504.78	179000	429	460
P26339|CMGA_MOUSE	R.WSRMDQLAKELTA.E	Y	1547.78	836000	358	370
P26339|CMGA_MOUSE	D.Q(-17.03)LAKELTAE.K	Y	984.513	765000	363	371	Pyro-glu from Q
P26339|CMGA_MOUSE	R.LEGEDDPDRSMKLSFRTRAY.G	Y	2385.14	1060000	374	393
P26339|CMGA_MOUSE	R.GLSAQQQARKAKQEEKEEEEEEEAVAREK.A	Y	3356.64	1980000	223	251
P26339|CMGA_MOUSE	K.AIQKDDGQSDSQAVDGDGKTEASEALPSEGKGELEHSQQ.E	Y	4040.83	695000	272	310
P26339|CMGA_MOUSE	D.GEEAMVGTPQGLFPQGGKGR.E	Y	2014.99	253000	314	333
P26339|CMGA_MOUSE	R.AYGFRDPGPQLRR.G	Y	1531.8	NA	392	404
P26339|CMGA_MOUSE	E.AELEKVAHQLQAL.R	Y	1448.8	67500	448	460
P26339|CMGA_MOUSE	R.KAKQEEKEEEEEEEAVAREKAGPEEVPTAASSSHFHAGYK.A	Y	4441.09	696000	232	271
P26339|CMGA_MOUSE	K.KEEEGSANRRAEDQELESLSAIEAELEKVAHQLQALRR(-.98).G	Y	4331.22	1610000	425	462	Amidation
P26339|CMGA_MOUSE	R.GWRPSSREDSVEARSDFEEKKEEEGSAN.R	Y	3210.44	693000	405	432
P26339|CMGA_MOUSE	R.WSRMDQLAKELTAEKRLEGEDDPDRSMKLSFRT.R	Y	3937.94	700000	358	390
P26339|CMGA_MOUSE	L.SAIEAELEKVAHQLQAL.R	Y	1848.99	605000	444	460
P26339|CMGA_MOUSE	R.ELEHKQEEEEEEEERLSREWED.K	Y	2886.24	162000	334	355
P26339|CMGA_MOUSE	R.KAKQEEKEEEEEEEAVAREK.A	Y	2417.16	326000	232	251
P26339|CMGA_MOUSE	R.LEGEDDPDRSMKLSFRTRAYGFR.D	Y	2745.33	676000	374	396
P26339|CMGA_MOUSE	K.TEASEALPSEGKGELEHSQQEEDGEEAMVGTPQGLFPQGGKGR.E	Y	4496.07	36800	291	333
P26339|CMGA_MOUSE	R.LEGEDDPDRSM(+15.99)KLSFRT.R	Y	2010.93	7520000	374	390	Oxidation (M)
P26339|CMGA_MOUSE	R.EKAGPEEVPTAASSSHF.H	Y	1742.81	164000	250	266
P26339|CMGA_MOUSE	R.MDQLAKELTAEKRLEGEDDPDRSMK.L	Y	2904.4	99800	361	385
P26339|CMGA_MOUSE	D.GDGKTEASEALPSEGKGELEHSQQ.E	Y	2483.14	252000	287	310
P26339|CMGA_MOUSE	D.GQSDSQAVDGDGKTEASEALPSEGKGELEHSQQ.E	Y	3370.5	718000	278	310
P26339|CMGA_MOUSE	K.ELTAEKRLEGEDDPDRSMKLSFRT.R	Y	2822.39	32600	367	390
P26339|CMGA_MOUSE	R.WSRMDQLAKEL.T	Y	1375.69	797000	358	368
P26339|CMGA_MOUSE	R.M(+15.99)DQLAKELTAEKRLEGEDDPDR.S	Y	2574.22	127000	361	382	Oxidation (M)
P26339|CMGA_MOUSE	A.LPVNSPMTKGDTKVM(+15.99)K.C	Y	1760.92	54700	19	34	Oxidation (M)
P26339|CMGA_MOUSE	R.LEGEDDPDRSMKL.S	Y	1503.69	193000	374	386
P26339|CMGA_MOUSE	R.WSRMDQLAKELTAEK.R	Y	1804.91	74300	358	372
P26339|CMGA_MOUSE	R.LEGEDDPDRSM(+15.99)KLSFRTRAYGFRDPGPQL.R	Y	3368.62	1230000	374	402	Oxidation (M)
P26339|CMGA_MOUSE	R.RGWRPSSREDSVEARSDFEEKKEEEGSANR.R	Y	3522.65	372000	404	433
P26339|CMGA_MOUSE	Y.GFRDPGPQLRRGWRPSSREDSVEAR.S	Y	2910.47	261000	394	418
P26339|CMGA_MOUSE	L.KQQQPPKQQQQQQQQQQQEQQHSSFEDELSEVFENQSPDAK.H	Y	4922.27	108000	96	136
P26339|CMGA_MOUSE	E.DELSEVFENQSPDAKHRDAAA.E	Y	2328.06	79600	122	142
P26339|CMGA_MOUSE	E.EEGSANRRAEDQELESLSAIEAELEKVAHQLQALRR(-.98).G	Y	4074.08	66900	427	462	Amidation
P26339|CMGA_MOUSE	Y.KAIQKDDGQSDSQAVDGDGKTEASEALPSEGKGELEHSQQEEDGEEAMVGTPQGLFPQGGK.G	Y	6325.9	NA	271	331
P26339|CMGA_MOUSE	R.KAKQEEKEEEEEEEAVAR.E	Y	2160.02	27700	232	249
P26339|CMGA_MOUSE	D.SVEARSDFEEKKEEEGSANRRAEDQELESLSAIEAELEKVAHQLQALRR(-.98).G	Y	5608.81	394000	414	462	Amidation
P26339|CMGA_MOUSE	E.EDGEEAMVGTPQGLFPQGGKGR.E	Y	2259.06	257000	312	333
P26339|CMGA_MOUSE	K.AIQKDDGQSDSQAVDGDGKTEASEALPSEGKGELEHSQQE.E	Y	4169.87	NA	272	311
P26339|CMGA_MOUSE	A.SSSHFHAGYKAIQKDDGQSDSQAVDGDGKTEASEALPSEGKGELEHSQQ.E	Y	5142.33	NA	262	310
P26339|CMGA_MOUSE	R.KAKQEEKEEEEEEEAVAREKAGPEEVPTAASSSHF.H	Y	3884.82	91500	232	266
P26339|CMGA_MOUSE	E.DELSEVFENQSPDAKHRDAAAEVPSRDTMEK.R	Y	3500.61	75300	122	152
P26339|CMGA_MOUSE	E.DGEEAM(+15.99)VGTPQGLFPQGGKGRELEHKQE.E	Y	3039.44	61300	313	340	Oxidation (M)
P26339|CMGA_MOUSE	K.DDGQSDSQAVDGDGKTEASEALPSEGKGELEHSQQE.E	Y	3729.6	216000	276	311
P26339|CMGA_MOUSE	E.DGEEAMVGTPQGLFPQGGKGRELEHKQE.E	Y	3023.44	150000	313	340
[truncated: 10,548 more rows]
